# Supplementary material for: Expression of Foxtail Millet bZIP Transcription Factor SibZIP67 Enhances Drought Tolerance in Arabidopsis
Source: Biomolecules. 2024 Aug 7;14(8):958. doi: 10.3390/biom14080958 (PMC11352937; doi:10.3390/biom14080958)
Supplement: Supplementary file 1 [file biomolecules-14-00958-s001.zip]

Archive with 2 entries (2 files):
- Supplementary Materials.pdf
- Supplementary Tables bZIP-20240507.xls
