# Supplementary material for: Expression of Foxtail Millet bZIP Transcription Factor SibZIP67 Enhances Drought Tolerance in Arabidopsis
Source: Biomolecules. 2024 Aug 7;14(8):958. doi: 10.3390/biom14080958 (PMC11352937; doi:10.3390/biom14080958)
Supplement: Supplementary file 1 [file biomolecules-14-00958-s001.zip › Supplementary Tables bZIP-20240507.xls]

## Sheet: Table S1
Table S1. Primers used in the study.
Primer name	Forword primer sequences (5’-3’)	Reverse primer sequences (5’-3’)	Function
SibZIP67-fl	ACACGGGGGACGAGCTCGGTACCATGGATCTGAAGGACGGGGAG	AAGCTCTGCAGGTCGACTCTAGATTACCAGGGACCTGTCAATG	vector construction
SibZIP67-qRT	TGCCTGCGAAGAACATTGAC	GGAAGAGCAATAAAGCCAGCA	qRT-PCR
AtRAB18-qRT	GAACATGGCGTCTTACCAGA	TCGTCATACTGCTGCTGGAT	qRT-PCR
AtRD29A-qRT	AAGCAATGAGCATGAGCAAG	GGAAGACACGACAGGAAACAC	qRT-PCR
AtERA1-qRT	TTTCGGTTGCAAGCATCCTA	CCCTCCAATGCCACCTTC	qRT-PCR
AtNCED3-qRT	TTGATGCTCCAGATTGCTTC	GGACCCTATCACGACGACTT	qRT-PCR
AtKAT2-qRT	ACACAAGACCAATGTCAATCTCTTG	GTCGACTAGAAGATATGAGTGGC	qRT-PCR
AtABF3-qRT	CTTTGTTGATGGTGTGAGTGAG	GTGTTTCCACTATTACCATTGC	qRT-PCR
AtABI1-qRT	CGGTTCTCAGGTAGCGAAC	TCACCATCGCAGAGCATC	qRT-PCR
AtABI5-qRT	GTGGAATTGGAAGCTGAACT	TCAAAATACTGTTGCTTCCTC	qRT-PCR
AtRD22-qRT	CCAAACACTCCCATTCCCAACT	GCGTACACCTCCCTTTCCAAC	qRT-PCR
AtActin2-qRT	AGTGTCTGGATCGGTGGTTC	CCCCAGCTTTTTAAGCCTTT	qRT-PCR
SiActin-qRT	CAGTGGACGCACAACAGGTAT	AGCAAGGTCAAGACGGAGAAT	qRT-PCR

## Sheet: Table S2
Table S2. SibZIP transcription factor encoding genes. Detailed genomic information including gene names, ORF length, protein length, genomic locus, and group.
Gene Name	Gene ID	ORF length (nt)	Protein Length (aa)	Location	Group
SibZIP1	Seita.1G019600	759	252	scaffold_1:1679856..1681805 reverse	E
SibZIP2	Seita.1G043800	504	167	scaffold_1:4310933..4314035 forward	H
SibZIP3	Seita.1G050400	1461	486	scaffold_1:4857267..4863432 reverse	D
SibZIP4	Seita.1G052000	945	314	scaffold_1:5005301..5008428 forward	H
SibZIP5	Seita.1G054600	477	158	scaffold_1:5311181..5311658 forward	S
SibZIP6	Seita.1G068600	948	315	scaffold_1:6342089..6345357 reverse	C
SibZIP7	Seita.1G096900	519	172	scaffold_1:8483869..8486712 forward	S
SibZIP8	Seita.1G101000	1065	354	scaffold_1:8782667..8786989 reverse	G
SibZIP9	Seita.1G184600	966	321	scaffold_1:26539081..26543322 reverse	E
SibZIP10	Seita.1G304600	510	169	scaffold_1:36896639..36897899 forward	S
SibZIP11	Seita.1G331600	633	210	scaffold_1:1679856..1681805 reverse	A
SibZIP12	Seita.2G023400	1065	354	scaffold_2:1879805..1880887 forward	S
SibZIP13	Seita.2G057600	1251	416	scaffold_2:4745736..4748782 reverse	C
SibZIP14	Seita.2G081300	1170	389	scaffold_2:7037585..7042196 forward	G
SibZIP15	Seita.2G163200	1257	418	scaffold_2:24025934..24036432 reverse	D
SibZIP16	Seita.2G169700	480	159	scaffold_2:25297450..25298967 forward	S
SibZIP17	Seita.2G229500	1068	355	scaffold_2:33169290..33172574 forward	A
SibZIP18	Seita.2G241300	546	181	scaffold_2:34573972..34574518 reverse	S
SibZIP19	Seita.2G253800	1500	499	scaffold_2:35632618..35641392 reverse	D
SibZIP20	Seita.2G274100	1137	378	scaffold_2:37344971..37349253 forward	I
SibZIP21	Seita.2G278200	1308	435	scaffold_2:37624986..37628038 forward	I
SibZIP22	Seita.2G291300	651	216	scaffold_2:38684243..38685647 forward	A
SibZIP23	Seita.2G411200	1716	571	scaffold_2:46950904..46953651 forward	B
SibZIP24	Seita.2G426400	450	149	scaffold_2:47864189..47867761 reverse	F
SibZIP25	Seita.2G432800	1116	371	scaffold_2:48343500..48348553 reverse	I
SibZIP26	Seita.2G438700	1005	334	scaffold_2:48801474..48805130 reverse	D
SibZIP27	Seita.2G439900	762	253	scaffold_2:48858440..48861120 reverse	A
SibZIP28	Seita.3G050300	438	145	scaffold_3:3146175..3147949 forward	S
SibZIP29	Seita.3G090500	1155	384	scaffold_3:5860253..5865631 forward	G
SibZIP30	Seita.3G140700	1122	373	scaffold_3:9871762..9876458 reverse	G
SibZIP31	Seita.3G193300	687	228	scaffold_3:14670380..14674158 forward	F
SibZIP32	Seita.3G195300	996	331	scaffold_3:14849828..14852825 reverse	D
SibZIP33	Seita.3G198400	987	328	scaffold_3:15026887..15029504 reverse	A
SibZIP34	Seita.3G224800	1533	510	scaffold_3:18526914..18532812 reverse	D
SibZIP35	Seita.3G228000	774	257	scaffold_3:18826747..18830380 reverse	A
SibZIP36	Seita.3G230700	513	170	scaffold_3:19115624..19117164 forward	A
SibZIP37	Seita.3G242900	1938	645	scaffold_3:20717695..20721217 forward	B
SibZIP38	Seita.3G335400	450	149	scaffold_3:42857991..42859587 reverse	S
SibZIP39	Seita.3G379700	1152	383	scaffold_3:48207040..48213678 forward	C
SibZIP40	Seita.3G403600	498	165	scaffold_3:50280780..50281679 reverse	S
SibZIP41	Seita.4G082000	978	325	scaffold_4:6541497..6546714 reverse	A
SibZIP42	Seita.4G118000	1320	439	scaffold_4:11744009..11747108 reverse	D
SibZIP43	Seita.4G122900	546	181	scaffold_4:12607558..12609086 reverse	S
SibZIP44	Seita.4G187300	858	285	scaffold_4:30527711..30530212 forward	C
SibZIP45	Seita.4G199100	819	272	scaffold_4:31794619..31800294 forward	E
SibZIP46	Seita.4G208300	531	176	scaffold_4:32588250..32588787 reverse	S
SibZIP47	Seita.4G212900	912	303	scaffold_4:33015634..33017727 reverse	H
SibZIP48	Seita.4G215800	1350	449	scaffold_4:33420134..33426940 forward	D
SibZIP49	Seita.4G224000	546	181	scaffold_4:34437476..34440558 reverse	H
SibZIP50	Seita.4G281600	786	261	scaffold_4:39635911..39641347 reverse	F
SibZIP51	Seita.4G282900	474	157	scaffold_4:39706118..39709208 reverse	A
SibZIP52	Seita.5G038900	993	330	scaffold_5:3576616..3582146 reverse	D
SibZIP53	Seita.5G122900	591	196	scaffold_5:10278145..10280765 reverse	H
SibZIP54	Seita.5G148300	945	314	scaffold_5:13207621..13209756 reverse	E
SibZIP55	Seita.5G191600	423	140	scaffold_5:24608865..24611908 forward	S
SibZIP56	Seita.5G251200	1119	372	scaffold_5:31392421..31397244 reverse	G
SibZIP57	Seita.5G322800	813	270	scaffold_5:37234609..37237756 forward	E
SibZIP58	Seita.5G350800	642	213	scaffold_5:39302337..39304104 forward	F
SibZIP59	Seita.5G353800	1422	473	scaffold_5:39537136..39542691 reverse	D
SibZIP60	Seita.5G356200	1002	333	scaffold_5:39683512..39687344 reverse	A
SibZIP61	Seita.5G389300	1230	409	scaffold_5:42022585..42028923 forward	A
SibZIP62	Seita.5G389500	1617	538	scaffold_5:42034532..42042110 reverse	D
SibZIP63	Seita.5G393800	444	147	scaffold_5:42311205..42314981 reverse	A
SibZIP64	Seita.6G030200	2280	759	scaffold_6:2198998..2202496 forward	F
SibZIP65	Seita.6G044300	1314	437	scaffold_6:3416638..3424739 forward	D
SibZIP66	Seita.6G123200	528	175	scaffold_6:21076302..21078070 forward	S
SibZIP67	Seita.6G180900	1083	360	scaffold_6:30497758..30503078 forward	A
SibZIP68	Seita.6G190600	675	224	scaffold_6:31421921..31423072 reverse	S
SibZIP69	Seita.6G231100	1140	379	scaffold_6:34378521..34381188 reverse	I
SibZIP70	Seita.6G232500	1275	424	scaffold_6:34473858..34479424 forward	D
SibZIP71	Seita.6G240100	603	200	scaffold_6:35058042..35059830 forward	A
SibZIP72	Seita.7G151800	1140	379	scaffold_7:23815846..23819819 reverse	I
SibZIP73	Seita.7G255800	1206	401	scaffold_7:31096794..31105292 forward	D
SibZIP74	Seita.7G277000	1080	359	scaffold_7:32666091..32670292 reverse	E
SibZIP75	Seita.7G294400	1008	335	scaffold_7:33666428..33670527 reverse	I
SibZIP76	Seita.7G299100	519	172	scaffold_7:34001486..34002276 reverse	G
SibZIP77	Seita.8G034600	1437	478	scaffold_8:2239853..2245656 reverse	D
SibZIP78	Seita.8G036300	1212	403	scaffold_8:2350930..2353396 reverse	G
SibZIP79	Seita.8G042500	1011	336	scaffold_8:3317851..3321962 forward	I
SibZIP80	Seita.8G094700	1074	357	scaffold_8:12073275..12077522 reverse	E
SibZIP81	Seita.9G043000	1089	362	scaffold_9:2420393..2422861 reverse	G
SibZIP82	Seita.9G055600	1248	415	scaffold_9:3210529..3214946 forward	C
SibZIP83	Seita.9G059700	780	259	scaffold_9:3446214..3449658 reverse	F
SibZIP84	Seita.9G075300	609	202	scaffold_9:4442319..4442940 reverse	S
SibZIP85	Seita.9G141500	471	156	scaffold_9:9034644..9035166 forward	S
SibZIP86	Seita.9G345200	1143	380	scaffold_9:40544957..40547741 forward	I
SibZIP87	Seita.9G412700	1062	353	scaffold_9:47061496..47066036 reverse	I
SibZIP88	Seita.9G421000	807	268	scaffold_9:47740325..47744535 forward	A
SibZIP89	Seita.9G424200	1176	391	scaffold_9:47985062..47991234 forward	D
SibZIP90	Seita.9G430300	504	167	scaffold_9:48442409..48442913 reverse	G
SibZIP91	Seita.9G474400	1146	381	scaffold_9:51596634..51605436 forward	G
SibZIP92	Seita.9G557500	1272	423	scaffold_9:57320807..57323929 reverse	I

## Sheet: Table S3
Table S3. The differential expression genes after PEG treatment in foxtail millet.
#ID	CK-2 h-1	CK-2 h-2	CK-2 h-3	CK-6 h-1	CK-6 h-2	CK-6 h-3	Drought-2 h-1	Drought-2 h-2	Drought-2 h-3	Drought-6 h-1	Drought-6 h-2	Drought-6 h-3	CK_2 h_vs_D_2 h_DESeq2_FDR	CK_2 h_vs_D_2 h_DESeq2_log2FC	CK_2 h_vs_D_2 h_DESeq2_(FDR_0.01_FC_2)_regulated	CK_6 h_vs_D_6 h_DESeq2_FDR	CK_6 h_vs_D_6 h_DESeq2_log2FC	CK_6 h_vs_D_6 h_DESeq2_(FDR_0.01_FC_2)_regulated	COG_class	COG_class_annotation	GO_annotation	KEGG_annotation	KEGG_pathway_annotation	KOG_class	KOG_class_annotation	Pfam_annotation	Swiss_Prot_annotation	eggNOG_class	eggNOG_class_annotation	NR_annotation	GO_second_level_annotation
Seita.1G000100	4.38389	4.22979	4.95682	2.62443	4.24239	2.42244	14.9137	14.0536	10.5259	3.00834	4.14579	1.71047	1.19423e-21	1.43342	up	0.953234	-0.0311456	normal	[T]	Signal transduction mechanisms	Molecular Function: protein serine/threonine kinase activity (GO:0004674);; Molecular Function: ATP binding (GO:0005524);; Cellular Component: integral component of membrane (GO:0016021);;	K13415|3.5e-118|bdi:100827955|K13415 protein brassinosteroid insensitive 1 [EC:2.7.10.1 2.7.11.1] | (RefSeq) brassinosteroid LRR receptor kinase BRI1	Plant hormone signal transduction (ko04075)	--	--	Leucine rich repeat	Putative receptor-like protein kinase At3g47110 OS=Arabidopsis thaliana OX=3702 GN=At3g47110 PE=3 SV=1	T	Signal transduction mechanisms	hypothetical protein SETIT_1G000100v2 [Setaria italica]	molecular function: catalytic activity (GO:0003824);; biological process: metabolic process (GO:0008152);; biological process: cellular process (GO:0009987);; molecular function: binding (GO:0005488);; cellular component: membrane (GO:0016020);; cellular component: membrane part (GO:0044425)
Seita.1G001200	42.4381	48.721	34.8729	35.5799	43.352	45.8577	12.7887	11.9148	11.7136	12.9761	23.4908	11.0539	3.3752e-30	-1.6392	down	1.93016e-06	-1.15089	down	[IR]	Lipid transport and metabolism;; General function prediction only	Molecular Function: hydrolase activity, acting on ester bonds (GO:0016788);;	K14209|7.0e-71|ats:109773794|K14209 solute carrier family 36 (proton-coupled amino acid transporter) | (RefSeq) uncharacterized protein LOC109773794	--	--	--	GDSL-like Lipase/Acylhydrolase	GDSL esterase/lipase EXL3 OS=Arabidopsis thaliana OX=3702 GN=EXL3 PE=2 SV=1	I	Lipid transport and metabolism	GDSL esterase/lipase EXL3 [Setaria italica]	molecular function: catalytic activity (GO:0003824)
Seita.1G003000	1.05137	1.27987	0.685353	1.55829	1.34542	1.67808	0.482305	0.262461	0.512172	0.283153	0.348268	0.221462	0.024115	-0.760529	normal	7.47136e-11	-1.77432	down	--	--	Cellular Component: integral component of membrane (GO:0016021);; Molecular Function: transmembrane transporter activity (GO:0022857);;	--	--	--	--	EamA-like transporter family	WAT1-related protein At3g30340 OS=Arabidopsis thaliana OX=3702 GN=At3g30340 PE=2 SV=1	J	Translation, ribosomal structure and biogenesis	WAT1-related protein At3g30340 [Setaria italica]	cellular component: membrane (GO:0016020);; cellular component: membrane part (GO:0044425);; molecular function: transporter activity (GO:0005215);; biological process: localization (GO:0051179)
Seita.1G004600	399.409	215.618	287.494	54.4238	56.5014	52.8605	601.889	612.785	649.454	239.917	186.468	206.15	4.06837e-07	0.944001	normal	1.74566e-72	1.89845	up	[G]	Carbohydrate transport and metabolism	Molecular Function: sucrose alpha-glucosidase activity (GO:0004575);; Biological Process: carbohydrate metabolic process (GO:0005975);; Cellular Component: integral component of membrane (GO:0016021);;	K21351|0.0e+00|sita:101769910|K21351 sucrose:sucrose fructosyltransferase [EC:2.4.1.99] | (RefSeq) LOW QUALITY PROTEIN: sucrose:sucrose 1-fructosyltransferase-like	--	[G]	Carbohydrate transport and metabolism	Glycosyl hydrolases family 32 N-terminal domain	Sucrose:sucrose 1-fructosyltransferase OS=Festuca arundinacea OX=4606 GN=1-SST PE=1 SV=1	G	Carbohydrate transport and metabolism	LOW QUALITY PROTEIN: hypothetical protein SETIT_1G004600v2 [Setaria italica]	molecular function: catalytic activity (GO:0003824);; biological process: metabolic process (GO:0008152);; cellular component: membrane (GO:0016020);; cellular component: membrane part (GO:0044425)
Seita.1G019500	8.33011	6.99008	7.81431	5.22878	5.44828	3.93882	18.2672	19.467	24.862	11.4776	10.2031	8.37383	1.78308e-20	1.34399	up	1.08026e-07	0.963561	normal	--	--	Molecular Function: calcium ion binding (GO:0005509);; Biological Process: cellular calcium ion homeostasis (GO:0006874);; Molecular Function: calcium:proton antiporter activity (GO:0015369);; Cellular Component: integral component of membrane (GO:0016021);; Biological Process: calcium ion transmembrane transport (GO:0070588);;	K07300|3.2e-06|oeu:111367298|K07300 Ca2+:H+ antiporter | (RefSeq) vacuolar cation/proton exchanger 2-like isoform X1	--	--	--	Sodium/calcium exchanger protein	Sodium/calcium exchanger NCL2 OS=Oryza sativa subsp. japonica OX=39947 GN=NCL2 PE=2 SV=2	S	Function unknown	sodium/calcium exchanger NCL2 [Setaria italica]	molecular function: binding (GO:0005488);; biological process: cellular process (GO:0009987);; biological process: single-organism process (GO:0044699);; biological process: biological regulation (GO:0065007);; molecular function: transporter activity (GO:0005215);; biological process: localization (GO:0051179);; cellular component: membrane (GO:0016020);; cellular component: membrane part (GO:00…
Seita.1G023100	26.4263	37.5481	25.4235	28.3051	31.1685	40.0165	12.114	12.5448	12.9165	14.3453	18.648	15.5232	1.06051e-11	-1.11868	down	1.69768e-07	-0.934091	normal	--	--	Molecular Function: peroxidase activity (GO:0004601);; Cellular Component: extracellular region (GO:0005576);; Biological Process: response to oxidative stress (GO:0006979);; Molecular Function: heme binding (GO:0020037);; Biological Process: hydrogen peroxide catabolic process (GO:0042744);; Molecular Function: metal ion binding (GO:0046872);;	K00430|2.0e-175|sita:101758680|K00430 peroxidase [EC:1.11.1.7] | (RefSeq) peroxidase P7	Phenylpropanoid biosynthesis (ko00940)	--	--	Peroxidase	Peroxidase 52 OS=Arabidopsis thaliana OX=3702 GN=PER52 PE=2 SV=1	Q	Secondary metabolites biosynthesis, transport and catabolism	peroxidase P7 [Setaria italica]	molecular function: catalytic activity (GO:0003824);; molecular function: antioxidant activity (GO:0016209);; biological process: metabolic process (GO:0008152);; biological process: cellular process (GO:0009987);; biological process: single-organism process (GO:0044699);; biological process: response to stimulus (GO:0050896);; biological process: detoxification (GO:0098754);; cellular component:…
Seita.1G025800	19.1632	13.5231	11.4166	2.84064	2.99599	1.94064	83.2153	68.2073	92.9404	29.0263	20.6904	26.5137	8.02318e-37	2.1901	up	1.1353e-64	2.97424	up	--	--	Molecular Function: transcription factor activity, sequence-specific DNA binding (GO:0003700);; Cellular Component: nucleus (GO:0005634);; Cellular Component: host cell nucleus (GO:0042025);; Molecular Function: sequence-specific DNA binding (GO:0043565);;	K09419|1.3e-133|sita:101770723|K09419 heat shock transcription factor, other eukaryote | (RefSeq) heat stress transcription factor C-2a-like	--	[K]	Transcription	HSF-type DNA-binding	Heat stress transcription factor C-2a OS=Oryza sativa subsp. japonica OX=39947 GN=HSFC2A PE=2 SV=1	K	Transcription	heat stress transcription factor C-2a-like [Setaria italica]	molecular function: nucleic acid binding transcription factor activity (GO:0001071);; biological process: biological regulation (GO:0065007);; cellular component: cell (GO:0005623);; cellular component: organelle (GO:0043226);; cellular component: cell part (GO:0044464);; cellular component: other organism (GO:0044215);; cellular component: other organism part (GO:0044217);; molecular function: b…
Seita.1G034900	1.83967	1.91226	1.09669	1.69147	1.00649	0.945652	3.66513	2.03422	3.56205	4.55217	2.77922	5.0454	0.0375424	0.668483	normal	1.22719e-05	1.28526	up	--	--	--	--	--	--	--	Cotton fibre expressed protein	--	--	--	hypothetical protein SETIT_1G034900v2 [Setaria italica]	--
Seita.1G045000	4.20432	3.00868	3.42604	2.59191	2.491	2.55857	12.8906	10.7858	12.3132	7.45233	3.84666	5.40646	6.98821e-23	1.59901	up	0.000275618	0.941085	normal	--	--	Molecular Function: protein serine/threonine phosphatase inhibitor activity (GO:0004865);;	--	--	--	--	Protein phosphatase inhibitor	--	--	--	uncharacterized protein LOC101765845 [Setaria italica]	molecular function: molecular function regulator (GO:0098772);; biological process: biological regulation (GO:0065007)
Seita.1G045400	0.407395	1.40129	0.099431	3.0925	3.41511	5.95247	0.051926	0.429247	0.114169	1.69962	1.04425	0.770406	--	--	--	6.30987e-05	-1.24661	down	[H]	Coenzyme transport and metabolism	Molecular Function: O-methyltransferase activity (GO:0008171);; Molecular Function: S-adenosylmethionine-dependent methyltransferase activity (GO:0008757);; Biological Process: aromatic compound biosynthetic process (GO:0019438);; Biological Process: methylation (GO:0032259);; Molecular Function: protein dimerization activity (GO:0046983);;	K16040|2.0e-83|sbi:8075591|K16040 trans-resveratrol di-O-methyltransferase [EC:2.1.1.240] | (RefSeq) trans-resveratrol di-O-methyltransferase	Stilbenoid, diarylheptanoid and gingerol biosynthesis (ko00945)	[R]	General function prediction only	O-methyltransferase domain	Flavonoid O-methyltransferase-like protein Os11g0303600 OS=Oryza sativa subsp. japonica OX=39947 GN=Os11g0303600 PE=2 SV=1	S	Function unknown	flavonoid O-methyltransferase-like protein Os11g0303600 [Setaria italica]	molecular function: catalytic activity (GO:0003824);; biological process: metabolic process (GO:0008152);; biological process: cellular process (GO:0009987);; molecular function: binding (GO:0005488)
Seita.1G047000	1.49285	1.14431	0.759839	0.569212	0.608798	0.754493	3.44766	2.90879	2.75582	3.09259	2.08183	2.77928	0.000110292	1.04717	up	1.52875e-08	1.55098	up	--	--	Cellular Component: integral component of membrane (GO:0016021);;	--	--	--	--	--	--	--	--	uncharacterized protein LOC101774350 [Setaria italica]	cellular component: membrane (GO:0016020);; cellular component: membrane part (GO:0044425)
Seita.1G074800	0.090382	0.115548	0.259832	0.019911	0.057722	0.087552	0.35859	0.238536	0.31782	1.30468	0.804717	1.33222	--	--	--	4.43331e-09	1.86768	up	[ER]	Amino acid transport and metabolism;; General function prediction only	Molecular Function: 4-hydroxyphenylpyruvate dioxygenase activity (GO:0003868);; Cellular Component: cytosol (GO:0005829);; Biological Process: tyrosine catabolic process (GO:0006572);; Molecular Function: metal ion binding (GO:0046872);;	K00457|2.4e-229|sita:101756001|K00457 4-hydroxyphenylpyruvate dioxygenase [EC:1.13.11.27] | (RefSeq) LOW QUALITY PROTEIN: 4-hydroxyphenylpyruvate dioxygenase-like	Ubiquinone and other terpenoid-quinone biosynthesis (ko00130);; Tyrosine metabolism (ko00350);; Phenylalanine metabolism (ko00360)	[E]	Amino acid transport and metabolism	Glyoxalase/Bleomycin resistance protein/Dioxygenase superfamily	4-hydroxyphenylpyruvate dioxygenase OS=Hordeum vulgare OX=4513 PE=2 SV=1	E	Amino acid transport and metabolism	hypothetical protein SETIT_1G074800v2 [Setaria italica]	molecular function: catalytic activity (GO:0003824);; biological process: metabolic process (GO:0008152);; biological process: single-organism process (GO:0044699);; cellular component: cell (GO:0005623);; cellular component: cell part (GO:0044464);; biological process: cellular process (GO:0009987);; molecular function: binding (GO:0005488)
Seita.1G075000	0.216495	0.239292	0.631943	0.486371	0.353649	0.073404	1.75193	1.06043	1.38318	1.14371	0.775656	1.53896	0.00135119	1.02059	up	0.0214316	0.850972	normal	--	--	Cellular Component: integral component of membrane (GO:0016021);;	--	--	--	--	--	--	--	--	hypothetical protein SETIT_1G075000v2 [Setaria italica]	cellular component: membrane (GO:0016020);; cellular component: membrane part (GO:0044425)
Seita.1G078200	4.04039	1.42765	1.58324	0.898596	0.752008	1.21	14.8876	16.9485	22.8042	7.71507	4.42065	2.81709	1.24659e-15	2.039	up	2.28658e-06	1.49167	up	--	--	--	--	--	--	--	--	--	--	--	uncharacterized protein LOC101762879 [Setaria italica]	--
Seita.1G112800	22.1319	28.8639	25.9083	18.3532	23.6594	28.2171	15.6503	14.9852	17.0047	11.4467	11.4896	9.26841	6.66224e-06	-0.638656	normal	3.14561e-08	-1.0091	down	[G]	Carbohydrate transport and metabolism	Molecular Function: UTP:glucose-1-phosphate uridylyltransferase activity (GO:0003983);; Cellular Component: cytoplasm (GO:0005737);; Biological Process: glycogen metabolic process (GO:0005977);; Biological Process: UDP-glucose metabolic process (GO:0006011);;	K00963|4.5e-269|sita:101760727|K00963 UTP--glucose-1-phosphate uridylyltransferase [EC:2.7.7.9] | (RefSeq) UTP--glucose-1-phosphate uridylyltransferase	Pentose and glucuronate interconversions (ko00040);; Galactose metabolism (ko00052);; Starch and sucrose metabolism (ko00500);; Amino sugar and nucleotide sugar metabolism (ko00520)	[G]	Carbohydrate transport and metabolism	UTP--glucose-1-phosphate uridylyltransferase	UTP--glucose-1-phosphate uridylyltransferase OS=Musa acuminata OX=4641 GN=UGPA PE=2 SV=1	G	Carbohydrate transport and metabolism	UTP--glucose-1-phosphate uridylyltransferase [Setaria italica]	molecular function: catalytic activity (GO:0003824);; cellular component: cell (GO:0005623);; cellular component: cell part (GO:0044464);; biological process: metabolic process (GO:0008152);; biological process: cellular process (GO:0009987);; biological process: single-organism process (GO:0044699)
Seita.1G127700	84.8021	113.052	65.6569	66.1943	68.3922	96.5132	34.0058	27.4882	35.2939	31.2102	34.4646	28.3698	5.43744e-12	-1.26105	down	8.07779e-12	-1.17645	down	--	--	Cellular Component: anchored component of plasma membrane (GO:0046658);;	--	--	--	--	DREPP plasma membrane polypeptide	Plasma membrane-associated cation-binding protein 1 OS=Arabidopsis thaliana OX=3702 GN=PCAP1 PE=1 SV=1	S	Function unknown	plasma membrane-associated cation-binding protein 1-like [Setaria italica]	cellular component: cell (GO:0005623);; cellular component: membrane (GO:0016020);; cellular component: membrane part (GO:0044425);; cellular component: cell part (GO:0044464)
Seita.1G145200	12.3501	14.2923	6.19412	8.12101	9.63063	9.80439	3.50795	3.6752	3.97629	3.20241	4.97343	2.0031	8.35805e-07	-1.2031	down	3.32635e-05	-1.12587	down	--	--	Molecular Function: hydrolase activity, acting on ester bonds (GO:0016788);;	K01206|1.7e-37|aly:9323213|K01206 alpha-L-fucosidase [EC:3.2.1.51] | (RefSeq) alpha-L-fucosidase 3	Other glycan degradation (ko00511)	--	--	GDSL-like Lipase/Acylhydrolase	GDSL esterase/lipase At5g45910 OS=Arabidopsis thaliana OX=3702 GN=At5g45910 PE=2 SV=1	S	Function unknown	GDSL esterase/lipase At5g45910 [Setaria italica]	molecular function: catalytic activity (GO:0003824)
Seita.1G154500	0.954284	1.04729	1.21076	0.648783	0.906121	1.3126	2.63987	2.30127	5.09954	1.1091	1.33499	1.16582	0.000197601	1.08689	up	0.634648	0.226914	normal	[I]	Lipid transport and metabolism	Molecular Function: hydrolase activity (GO:0016787);;	K20506|1.9e-75|pda:103717078|K20506 tuliposide A-converting enzyme [EC:4.2.99.22] | (RefSeq) tuliposide A-converting enzyme 2, chloroplastic-like	--	[V]	Defense mechanisms	alpha/beta hydrolase fold	Probable carboxylesterase 2 OS=Arabidopsis thaliana OX=3702 GN=CXE2 PE=2 SV=1	V	Defense mechanisms	probable carboxylesterase 2 [Setaria italica]	molecular function: catalytic activity (GO:0003824)
Seita.1G156200	43.1818	34.2591	45.0043	34.2125	39.1218	33.5885	73.8031	61.1976	62.5362	105.909	72.0767	130.825	1.775e-06	0.67502	normal	2.22808e-14	1.40623	up	[P]	Inorganic ion transport and metabolism	Molecular Function: gamma-glutamylcyclotransferase activity (GO:0003839);; Biological Process: glutathione catabolic process (GO:0006751);;	K22596|7.2e-124|sita:101768570|K22596 gamma-glutamylcyclotransferase, plant [EC:4.3.2.9] | (RefSeq) gamma-glutamylcyclotransferase 2-2	Glutathione metabolism (ko00480)	[P]	Inorganic ion transport and metabolism	ChaC-like protein	Gamma-glutamylcyclotransferase 2-2 OS=Arabidopsis thaliana OX=3702 GN=GGCT2;2 PE=1 SV=1	P	Inorganic ion transport and metabolism	hypothetical protein SETIT_1G156200v2 [Setaria italica]	molecular function: catalytic activity (GO:0003824);; biological process: metabolic process (GO:0008152);; biological process: cellular process (GO:0009987)
Seita.1G161800	38.4563	32.162	44.2472	28.7465	30.9349	26.8641	82.3303	88.4539	100.544	55.4856	50.3077	49.6359	4.36793e-19	1.18272	up	2.88704e-18	0.839485	normal	[L]	Replication, recombination and repair	Molecular Function: ubiquitin-protein transferase activity (GO:0004842);; Cellular Component: nucleus (GO:0005634);; Cellular Component: cytoplasm (GO:0005737);;	K10260|3.5e-16|csl:COCSUDRAFT_23114|K10260 F-box and WD-40 domain protein 7 | (RefSeq) WD40 repeat-like protein	Ubiquitin mediated proteolysis (ko04120)	[S]	Function unknown	U-box domain	U-box domain-containing protein 9 OS=Arabidopsis thaliana OX=3702 GN=PUB9 PE=1 SV=1	H	Coenzyme transport and metabolism	U-box domain-containing protein 9 [Setaria italica]	molecular function: catalytic activity (GO:0003824);; cellular component: cell (GO:0005623);; cellular component: organelle (GO:0043226);; cellular component: cell part (GO:0044464)
Seita.1G171800	15.6487	10.8545	16.3343	3.14282	6.27443	2.98074	71.4332	81.7143	107.403	27.1716	37.0902	28.445	3.30638e-44	2.33349	up	6.21021e-27	2.4223	up	--	--	Cellular Component: plasma membrane (GO:0005886);; Biological Process: carbohydrate transport (GO:0008643);; Cellular Component: integral component of membrane (GO:0016021);; Molecular Function: sugar transmembrane transporter activity (GO:0051119);;	K15382|5.3e-168|sita:101784612|K15382 solute carrier family 50 (sugar transporter) | (RefSeq) bidirectional sugar transporter SWEET15	--	[R]	General function prediction only	Sugar efflux transporter for intercellular exchange	Bidirectional sugar transporter SWEET15 OS=Oryza sativa subsp. indica OX=39946 GN=SWEET15 PE=3 SV=1	U	Intracellular trafficking, secretion, and vesicular transport	bidirectional sugar transporter SWEET15 [Setaria italica]	cellular component: cell (GO:0005623);; cellular component: membrane (GO:0016020);; cellular component: cell part (GO:0044464);; biological process: single-organism process (GO:0044699);; biological process: localization (GO:0051179);; cellular component: membrane part (GO:0044425);; molecular function: transporter activity (GO:0005215)
Seita.1G174900	4.63485	5.86859	4.9365	7.53354	4.50086	9.34542	3.37314	2.78286	0.673307	1.46975	0.368333	1.58256	0.0849729	-0.638326	normal	5.93294e-06	-1.47467	down	--	--	--	--	--	--	--	--	--	--	--	hypothetical protein SETIT_1G174900v2 [Setaria italica]	--
Seita.1G182700	0.192935	0.388668	0.268954	0.183941	0.139891	0.077778	1.02319	1.23916	2.29862	1.11419	0.536961	1.43124	0.000223928	1.14414	up	--	--	--	--	--	Molecular Function: pectinesterase inhibitor activity (GO:0046910);; Cellular Component: apoplast (GO:0048046);;	--	--	--	--	Plant invertase/pectin methylesterase inhibitor	Pectinesterase inhibitor 8 OS=Oryza sativa subsp. japonica OX=39947 GN=PMEI8 PE=2 SV=1	S	Function unknown	pectinesterase inhibitor 8 [Setaria italica]	molecular function: molecular function regulator (GO:0098772);; biological process: biological regulation (GO:0065007);; cellular component: extracellular region (GO:0005576)
Seita.1G186400	0.183579	0.322558	0.034339	0.06536	0.090043	0	9.02924	8.56942	16.9425	8.96666	3.62889	1.50594	1.81599e-06	1.33837	up	0.00734287	0.813107	normal	--	--	Cellular Component: integral component of membrane (GO:0016021);;	K10664|3.8e-223|sita:101763825|K10664 E3 ubiquitin-protein ligase ATL6/9/15/31/42/55 [EC:2.3.2.27] | (RefSeq) E3 ubiquitin-protein ligase ATL31	--	[O]	Posttranslational modification, protein turnover, chaperones	Ring finger domain	E3 ubiquitin-protein ligase ATL31 OS=Arabidopsis thaliana OX=3702 GN=ATL31 PE=1 SV=2	O	Posttranslational modification, protein turnover, chaperones	hypothetical protein SETIT_1G186400v2 [Setaria italica]	cellular component: membrane (GO:0016020);; cellular component: membrane part (GO:0044425)
Seita.1G186500	63.0391	61.9981	61.9829	65.0535	78.2869	62.4107	146.818	154.803	194.729	147.934	147.113	134.78	4.35962e-29	1.35084	up	8.26239e-23	1.04692	up	[E]	Amino acid transport and metabolism	Molecular Function: carboxy-lyase activity (GO:0016831);; Biological Process: carboxylic acid metabolic process (GO:0019752);; Molecular Function: pyridoxal phosphate binding (GO:0030170);;	K01590|1.2e-285|sita:101764221|K01590 histidine decarboxylase [EC:4.1.1.22] | (RefSeq) serine decarboxylase 1	Histidine metabolism (ko00340)	[E]	Amino acid transport and metabolism	Pyridoxal-dependent decarboxylase conserved domain	Serine decarboxylase 1 OS=Oryza sativa subsp. japonica OX=39947 GN=SDC1 PE=3 SV=1	E	Amino acid transport and metabolism	serine decarboxylase 1 [Setaria italica]	molecular function: catalytic activity (GO:0003824);; biological process: metabolic process (GO:0008152);; biological process: cellular process (GO:0009987);; biological process: single-organism process (GO:0044699);; molecular function: binding (GO:0005488)
Seita.1G192200	3.28458	3.03261	2.66357	3.64012	4.13669	2.4613	7.45738	7.84064	9.90129	7.64054	6.84235	6.08671	2.38437e-12	1.31082	up	0.000177757	0.880556	normal	--	--	Molecular Function: protein binding (GO:0005515);;	--	--	[R]	General function prediction only	Tetratricopeptide repeat	--	S	Function unknown	tetratricopeptide repeat protein 33 [Setaria italica]	molecular function: binding (GO:0005488)
Seita.1G202300	4.58176	3.37672	4.46476	2.93533	3.35792	3.25176	10.2446	8.57432	10.1915	7.13037	6.04869	5.13881	3.1281e-12	1.12813	up	2.74124e-06	0.871054	normal	--	--	Cellular Component: integral component of membrane (GO:0016021);;	--	--	--	--	Protein of unknown function (DUF3537)	--	S	Function unknown	uncharacterized protein LOC101775844 [Setaria italica]	cellular component: membrane (GO:0016020);; cellular component: membrane part (GO:0044425)
Seita.1G203300	9.63922	8.14767	10.8018	5.76194	5.71141	6.37572	31.017	27.7019	32.0965	12.3386	11.5192	9.11071	9.17188e-36	1.58687	up	1.57539e-06	0.830698	normal	--	--	Molecular Function: calmodulin binding (GO:0005516);;	--	--	--	--	Calmodulin binding protein-like	Calmodulin-binding protein 60 B OS=Arabidopsis thaliana OX=3702 GN=CBP60B PE=2 SV=1	S	Function unknown	hypothetical protein SETIT_1G203300v2 [Setaria italica]	molecular function: binding (GO:0005488)
Seita.1G207200	0.231455	0.34122	0.431383	0.199062	0.308617	0.062922	0.985377	1.14788	0.804671	0.220107	0.110655	0.052439	0.000149914	1.0795	up	--	--	--	[T]	Signal transduction mechanisms	Molecular Function: protein kinase activity (GO:0004672);; Molecular Function: ATP binding (GO:0005524);; Cellular Component: integral component of membrane (GO:0016021);;	K13415|5.2e-53|dct:110102639|K13415 protein brassinosteroid insensitive 1 [EC:2.7.10.1 2.7.11.1] | (RefSeq) brassinosteroid LRR receptor kinase BRI1	Plant hormone signal transduction (ko04075)	--	--	Protein kinase domain	Leucine-rich repeat receptor-like serine/threonine/tyrosine-protein kinase SOBIR1 OS=Arabidopsis thaliana OX=3702 GN=SOBIR1 PE=1 SV=1	T	Signal transduction mechanisms	leucine-rich repeat receptor-like serine/threonine/tyrosine-protein kinase SOBIR1 [Setaria italica]	molecular function: catalytic activity (GO:0003824);; biological process: metabolic process (GO:0008152);; biological process: cellular process (GO:0009987);; molecular function: binding (GO:0005488);; cellular component: membrane (GO:0016020);; cellular component: membrane part (GO:0044425)
Seita.1G215900	2.62693	1.25203	2.42962	2.5085	1.91665	3.27304	5.45247	4.87914	6.00847	7.14025	4.86885	11.4789	1.96453e-05	1.07619	up	7.22232e-05	1.18698	up	--	--	--	--	--	--	--	zinc-finger of the FCS-type, C2-C2	FCS-Like Zinc finger 5 OS=Arabidopsis thaliana OX=3702 GN=FLZ5 PE=1 SV=1	S	Function unknown	uncharacterized protein LOC101764776 [Setaria italica]	--
Seita.1G223700	3.15227	6.25606	5.19878	6.01523	4.77361	4.39374	2.05165	2.57108	3.01976	2.08956	2.31653	1.63597	0.0070665	-0.575068	normal	5.99065e-12	-1.08958	down	--	--	Molecular Function: protein dimerization activity (GO:0046983);;	K16189|5.3e-08|aof:109851042|K16189 phytochrome-interacting factor 4 | (RefSeq) transcription factor PIF4-like	Plant hormone signal transduction (ko04075)	--	--	Helix-loop-helix DNA-binding domain	Transcription factor bHLH128 OS=Arabidopsis thaliana OX=3702 GN=BHLH128 PE=1 SV=1	K	Transcription	transcription factor bHLH128 [Setaria italica]	molecular function: binding (GO:0005488)
Seita.1G235300	23.6384	27.7041	17.1947	20.9926	23.3251	18.9477	8.95359	8.13018	11.4919	6.07872	9.81056	5.10506	3.78374e-08	-1.08325	down	8.68966e-10	-1.35026	down	[S]	Function unknown	Molecular Function: hydrolase activity, acting on ester bonds (GO:0016788);;	K00679|2.9e-53|cic:CICLE_v10027727mg|K00679 phospholipid:diacylglycerol acyltransferase [EC:2.3.1.158] | (RefSeq) hypothetical protein	Glycerolipid metabolism (ko00561)	--	--	GDSL-like Lipase/Acylhydrolase	GDSL esterase/lipase LTL1 OS=Arabidopsis thaliana OX=3702 GN=LTL1 PE=2 SV=1	I	Lipid transport and metabolism	GDSL esterase/lipase LTL1 [Setaria italica]	molecular function: catalytic activity (GO:0003824)
Seita.1G241900	49.2599	45.9636	38.7765	31.8174	24.1062	25.4052	92.8097	125.657	181.17	45.3981	44.2339	41.5228	2.16232e-12	1.36979	up	1.75055e-05	0.662747	normal	[G]	Carbohydrate transport and metabolism	Cellular Component: plasma membrane (GO:0005886);; Molecular Function: water channel activity (GO:0015250);; Cellular Component: integral component of membrane (GO:0016021);;	K09872|2.1e-160|sita:101753029|K09872 aquaporin PIP | (RefSeq) aquaporin PIP2-4	--	[G]	Carbohydrate transport and metabolism	Major intrinsic protein	Aquaporin PIP2-4 OS=Zea mays OX=4577 GN=PIP2-4 PE=1 SV=1	G	Carbohydrate transport and metabolism	aquaporin PIP2-4 [Setaria italica]	cellular component: cell (GO:0005623);; cellular component: membrane (GO:0016020);; cellular component: cell part (GO:0044464);; molecular function: transporter activity (GO:0005215);; biological process: single-organism process (GO:0044699);; biological process: localization (GO:0051179);; cellular component: membrane part (GO:0044425)
Seita.1G248300	1.0538	0.927847	0.899677	1.2962	0.990155	1.6378	3.51806	2.7053	3.58578	4.21937	2.3559	1.97298	4.49846e-10	1.41612	up	0.0179693	0.79605	normal	--	--	Molecular Function: DNA binding (GO:0003677);; Molecular Function: transcription factor activity, sequence-specific DNA binding (GO:0003700);; Cellular Component: nucleus (GO:0005634);;	K09286|1.4e-44|nto:104089048|K09286 EREBP-like factor | (RefSeq) ethylene-responsive transcription factor ERF054-like	--	--	--	AP2 domain	Ethylene-responsive transcription factor ERF053 OS=Arabidopsis thaliana OX=3702 GN=ERF053 PE=1 SV=1	K	Transcription	ethylene-responsive transcription factor ERF053 [Setaria italica]	molecular function: binding (GO:0005488);; molecular function: nucleic acid binding transcription factor activity (GO:0001071);; biological process: biological regulation (GO:0065007);; cellular component: cell (GO:0005623);; cellular component: organelle (GO:0043226);; cellular component: cell part (GO:0044464)
Seita.1G253700	4.37295	2.674	1.77289	1.03545	1.04015	0.805286	36.8313	31.3946	43.0629	19.218	11.8323	9.72406	1.10805e-16	2.22076	up	6.93218e-55	3.24965	up	--	--	Cellular Component: nucleus (GO:0005634);; Molecular Function: sequence-specific DNA binding (GO:0043565);; Biological Process: positive regulation of transcription, DNA-templated (GO:0045893);;	K09338|7.9e-28|egu:105054075|K09338 homeobox-leucine zipper protein | (RefSeq) homeobox-leucine zipper protein ATHB-12-like	--	[K]	Transcription	Homeodomain	Homeobox-leucine zipper protein HOX24 OS=Oryza sativa subsp. indica OX=39946 GN=HOX24 PE=2 SV=2	K	Transcription	homeobox-leucine zipper protein HOX24 [Setaria italica]	cellular component: cell (GO:0005623);; cellular component: organelle (GO:0043226);; cellular component: cell part (GO:0044464);; molecular function: binding (GO:0005488);; biological process: biological regulation (GO:0065007)
Seita.1G260100	0.972396	0.459117	1.29306	0.728156	0.959669	0.432443	3.5347	2.50282	4.15495	2.74586	3.40272	3.47035	2.43714e-05	1.22201	up	8.79022e-08	1.55212	up	--	--	--	--	--	--	--	--	--	S	Function unknown	uncharacterized protein LOC101753554 [Setaria italica]	--
Seita.1G260500	0.504451	1.10733	0.535694	0.314493	0.926984	0.064071	2.9057	1.51701	3.37741	1.08821	1.0387	1.22637	0.000630849	1.06029	up	0.196828	0.51684	normal	--	--	Cellular Component: extracellular region (GO:0005576);; Biological Process: sexual reproduction (GO:0019953);;	K20628|5.5e-78|pvu:PHAVU_007G235300g|K20628 expansin | (RefSeq) hypothetical protein	--	--	--	Expansin C-terminal domain	Expansin-B15 OS=Oryza sativa subsp. japonica OX=39947 GN=EXPB15 PE=3 SV=2	S	Function unknown	expansin-B15 [Setaria italica]	cellular component: extracellular region (GO:0005576);; biological process: reproduction (GO:0000003);; biological process: reproductive process (GO:0022414);; biological process: multi-organism process (GO:0051704)
Seita.1G260800	19.6207	20.7363	19.2429	7.25384	15.4288	9.32376	67.9426	60.335	71.4515	11.4498	10.4847	8.08564	3.89511e-60	1.69145	up	0.897961	-0.0577787	normal	--	--	Cellular Component: extracellular region (GO:0005576);; Biological Process: sexual reproduction (GO:0019953);;	K20628|7.1e-71|pvu:PHAVU_007G235300g|K20628 expansin | (RefSeq) hypothetical protein	--	--	--	Expansin C-terminal domain	Expansin-B11 OS=Oryza sativa subsp. japonica OX=39947 GN=EXPB11 PE=2 SV=1	S	Function unknown	expansin-B11 [Setaria italica]	cellular component: extracellular region (GO:0005576);; biological process: reproduction (GO:0000003);; biological process: reproductive process (GO:0022414);; biological process: multi-organism process (GO:0051704)
Seita.1G267200	84.2101	124.941	82.893	55.3212	81.1885	92.3174	186.244	194.062	268.084	107.517	73.8478	36.0364	3.62914e-08	1.02874	up	0.950478	-0.0381892	normal	--	--	Cellular Component: cytosol (GO:0005829);; Biological Process: response to water deprivation (GO:0009414);; Biological Process: cold acclimation (GO:0009631);; Biological Process: response to abscisic acid (GO:0009737);; Cellular Component: membrane (GO:0016020);;	--	--	--	--	Dehydrin	Dehydrin COR410 OS=Triticum aestivum OX=4565 GN=COR410 PE=2 SV=1	S	Function unknown	dehydrin COR410 [Setaria italica]	cellular component: cell (GO:0005623);; cellular component: cell part (GO:0044464);; biological process: response to stimulus (GO:0050896);; cellular component: membrane (GO:0016020)
Seita.1G275000	77.3828	126.973	73.0324	75.3783	79.3864	112.342	57.4105	55.1516	73.9027	16.7257	39.5457	15.9979	0.0576451	-0.48035	normal	0.00162604	-1.09104	down	--	--	Cellular Component: nucleosome (GO:0000786);; Molecular Function: DNA binding (GO:0003677);; Cellular Component: nucleus (GO:0005634);; Cellular Component: host cell nucleus (GO:0042025);; Molecular Function: protein heterodimerization activity (GO:0046982);;	K11254|8.4e-52|lsv:111878177|K11254 histone H4 | (RefSeq) histone H4-like	--	[B]	Chromatin structure and dynamics	Centromere kinetochore component CENP-T histone fold	Histone H4 variant TH011 OS=Triticum aestivum OX=4565 PE=3 SV=2	B	Chromatin structure and dynamics	hypothetical protein SETIT_1G275000v2, partial [Setaria italica]	cellular component: cell (GO:0005623);; cellular component: macromolecular complex (GO:0032991);; cellular component: organelle (GO:0043226);; cellular component: organelle part (GO:0044422);; cellular component: cell part (GO:0044464);; molecular function: binding (GO:0005488);; cellular component: other organism (GO:0044215);; cellular component: other organism part (GO:0044217)
Seita.1G275400	14.2619	13.1005	13.804	1.00706	1.12443	1.39072	33.7116	26.5067	32.3142	3.66168	2.15954	3.57084	3.62258e-21	1.12567	up	1.08584e-05	1.15191	up	--	--	Molecular Function: DNA binding (GO:0003677);; Cellular Component: nucleus (GO:0005634);;	K12133|1.8e-36|adu:107473103|K12133 MYB-related transcription factor LHY | (RefSeq) protein LHY isoform X1	Circadian rhythm - plant (ko04712)	[O]	Posttranslational modification, protein turnover, chaperones	Myb-like DNA-binding domain	Protein REVEILLE 1 OS=Arabidopsis thaliana OX=3702 GN=RVE1 PE=1 SV=1	K	Transcription	protein REVEILLE 2 isoform X2 [Setaria italica]	molecular function: binding (GO:0005488);; cellular component: cell (GO:0005623);; cellular component: organelle (GO:0043226);; cellular component: cell part (GO:0044464)
Seita.1G279800	17.9267	11.8851	11.7338	17.7324	15.1071	15.5288	29.6282	32.0603	29.1881	29.0086	22.9392	27.5313	9.14528e-09	1.02412	up	6.75648e-06	0.689102	normal	--	--	--	--	--	--	--	PLATZ transcription factor	--	S	Function unknown	uncharacterized protein LOC101784225 [Setaria italica]	--
Seita.1G282700	14.085	19.5531	12.0481	13.3955	13.111	17.1906	6.88691	7.18787	6.35732	8.74456	10.7846	7.70192	2.57458e-07	-1.00178	down	0.00399233	-0.603525	normal	[G]	Carbohydrate transport and metabolism	Molecular Function: hydrolase activity, hydrolyzing O-glycosyl compounds (GO:0004553);; Cellular Component: cell wall (GO:0005618);; Biological Process: xyloglucan metabolic process (GO:0010411);; Molecular Function: xyloglucan:xyloglucosyl transferase activity (GO:0016762);; Biological Process: cell wall biogenesis (GO:0042546);; Cellular Component: apoplast (GO:0048046);; Biological Process: ce…	K08235|1.5e-195|sita:101769925|K08235 xyloglucan:xyloglucosyl transferase [EC:2.4.1.207] | (RefSeq) probable xyloglucan endotransglucosylase/hydrolase protein 30	--	--	--	Glycosyl hydrolases family 16	Probable xyloglucan endotransglucosylase/hydrolase protein 30 OS=Arabidopsis thaliana OX=3702 GN=XTH30 PE=2 SV=2	G	Carbohydrate transport and metabolism	probable xyloglucan endotransglucosylase/hydrolase protein 30 [Setaria italica]	molecular function: catalytic activity (GO:0003824);; cellular component: cell (GO:0005623);; cellular component: cell part (GO:0044464);; biological process: metabolic process (GO:0008152);; biological process: cellular process (GO:0009987);; biological process: cellular component organization or biogenesis (GO:0071840);; cellular component: extracellular region (GO:0005576)
Seita.1G291000	39.7847	31.3962	31.5574	19.4525	26.6377	24.1024	62.3269	51.2725	65.6316	55.4674	50.1669	51.3694	1.0252e-06	0.757502	normal	1.43916e-15	1.11559	up	[T]	Signal transduction mechanisms	Molecular Function: AMP binding (GO:0016208);;	--	--	--	--	Universal stress protein family	Universal stress protein A-like protein OS=Arabidopsis thaliana OX=3702 GN=At3g01520 PE=1 SV=2	S	Function unknown	universal stress protein A-like protein [Setaria italica]	molecular function: binding (GO:0005488)
Seita.1G300100	8.17515	10.7022	7.92743	7.87129	8.59175	8.99375	4.43703	3.33971	4.18813	4.43762	4.76748	4.06909	6.42252e-08	-1.01376	down	5.08059e-08	-0.861402	normal	--	--	--	K11584|2.8e-32|dcr:108200982|K11584 serine/threonine-protein phosphatase 2A regulatory subunit B' | (RefSeq) serine/threonine protein phosphatase 2A 57 kDa regulatory subunit B' beta isoform-like	mRNA surveillance pathway (ko03015)	--	--	--	GPI-anchored protein LLG1 OS=Arabidopsis thaliana OX=3702 GN=LLG1 PE=1 SV=1	S	Function unknown	GPI-anchored protein LLG1 isoform X2 [Setaria italica]	--
Seita.1G310600	2.09831	2.22519	0.330729	0.523825	0.626783	1.77958	11.8856	8.91463	11.831	5.04353	3.32099	0.926605	7.64295e-07	1.45204	up	--	--	--	--	--	--	--	--	--	--	--	--	--	--	hypothetical protein SETIT_1G310600v2 [Setaria italica]	--
Seita.1G315200	0.585802	1.09316	0.638855	0.622018	0.323212	0.474263	1.03021	0.686474	1.17695	1.07583	2.55365	1.30591	0.69479	0.204709	normal	0.00157795	1.08425	up	[I]	Lipid transport and metabolism	Molecular Function: hydrolase activity, acting on ester bonds (GO:0016788);;	K00679|8.3e-43|cic:CICLE_v10027727mg|K00679 phospholipid:diacylglycerol acyltransferase [EC:2.3.1.158] | (RefSeq) hypothetical protein	Glycerolipid metabolism (ko00561)	--	--	GDSL-like Lipase/Acylhydrolase	GDSL esterase/lipase At5g55050 OS=Arabidopsis thaliana OX=3702 GN=At5g55050 PE=2 SV=1	S	Function unknown	GDSL esterase/lipase At1g71250 [Setaria italica]	molecular function: catalytic activity (GO:0003824)
Seita.1G326600	1.96415	1.2988	1.14344	0.139818	0.349462	0.951307	8.34164	3.82508	3.50474	2.03411	1.40062	1.37349	5.35002e-05	1.17619	up	0.0451017	0.756522	normal	[O]	Posttranslational modification, protein turnover, chaperones	Biological Process: response to stress (GO:0006950);; Biological Process: response to osmotic stress (GO:0006970);; Biological Process: biological_process (GO:0008150);; Biological Process: response to temperature stimulus (GO:0009266);; Biological Process: response to heat (GO:0009408);; Biological Process: response to abiotic stimulus (GO:0009628);; Biological Process: response to inorganic sub…	K13993|3.8e-117|sita:101758975|K13993 HSP20 family protein | (RefSeq) 24.1 kDa heat shock protein, mitochondrial isoform X1	Protein processing in endoplasmic reticulum (ko04141)	[O]	Posttranslational modification, protein turnover, chaperones	Hsp20/alpha crystallin family	24.1 kDa heat shock protein, mitochondrial OS=Oryza sativa subsp. japonica OX=39947 GN=HSP24.1 PE=2 SV=1	O	Posttranslational modification, protein turnover, chaperones	24.1 kDa heat shock protein, mitochondrial isoform X2 [Setaria italica]	biological process: response to stimulus (GO:0050896)
Seita.1G331600	16.9435	11.6394	11.5333	8.73741	10.2754	7.14449	62.5377	55.1542	62.4803	38.1288	28.5938	33.8639	1.61043e-39	1.99083	up	9.37074e-33	1.8206	up	--	--	Molecular Function: transcription factor activity, sequence-specific DNA binding (GO:0003700);; Cellular Component: nucleus (GO:0005634);; Biological Process: response to water deprivation (GO:0009414);; Biological Process: response to salt stress (GO:0009651);; Biological Process: abscisic acid-activated signaling pathway (GO:0009738);; Biological Process: positive regulation of transcription, D…	K14432|5.6e-179|sita:101778442|K14432 ABA responsive element binding factor | (RefSeq) bZIP transcription factor 23	Plant hormone signal transduction (ko04075)	--	--	bZIP transcription factor	bZIP transcription factor 23 OS=Oryza sativa subsp. japonica OX=39947 GN=BZIP23 PE=2 SV=1	K	Transcription	bZIP transcription factor 23 [Setaria italica]	molecular function: nucleic acid binding transcription factor activity (GO:0001071);; biological process: biological regulation (GO:0065007);; cellular component: cell (GO:0005623);; cellular component: organelle (GO:0043226);; cellular component: cell part (GO:0044464);; biological process: response to stimulus (GO:0050896);; biological process: cellular process (GO:0009987);; biological process…
Seita.1G332000	0.980677	0.696387	0.499349	0.946072	0.870188	1.07934	2.28962	1.57492	1.81078	2.51914	1.49401	2.76611	0.000106553	1.03514	up	0.000416403	0.986684	normal	[I]	Lipid transport and metabolism	Biological Process: lipid metabolic process (GO:0006629);;	--	--	[I]	Lipid transport and metabolism	Lipase (class 3)	Triacylglycerol lipase OBL1 OS=Arabidopsis thaliana OX=3702 GN=OBL1 PE=1 SV=1	I	Lipid transport and metabolism	hypothetical protein SETIT_1G332000v2 [Setaria italica]	biological process: metabolic process (GO:0008152);; biological process: single-organism process (GO:0044699)
Seita.1G338700	6.50906	8.02179	6.60329	7.07882	8.04706	8.36312	2.54442	2.06437	2.9628	2.52759	4.21553	1.9147	4.84962e-12	-1.27888	down	9.61207e-06	-1.14885	down	--	--	Molecular Function: ATP binding (GO:0005524);; Cellular Component: nucleus (GO:0005634);; Biological Process: transcription, DNA-templated (GO:0006351);; Biological Process: regulation of transcription, DNA-templated (GO:0006355);; Biological Process: developmental process (GO:0032502);;	K22382|1.6e-09|oeu:111408549|K22382 WD repeat-containing protein 26 | (RefSeq) WD repeat-containing protein 26 homolog	--	--	--	WRC	Growth-regulating factor 1 OS=Oryza sativa subsp. indica OX=39946 GN=GRF1 PE=2 SV=1	K	Transcription	growth-regulating factor 1 isoform X2 [Setaria italica]	molecular function: binding (GO:0005488);; cellular component: cell (GO:0005623);; cellular component: organelle (GO:0043226);; cellular component: cell part (GO:0044464);; biological process: metabolic process (GO:0008152);; biological process: cellular process (GO:0009987);; biological process: biological regulation (GO:0065007);; biological process: developmental process (GO:0032502)
Seita.1G339900	1.10837	1.33462	0.744731	1.80753	1.50336	0.794679	0.639293	0.294726	0.189887	0.099238	0.29868	0.187163	0.0114588	-0.843419	normal	3.65522e-07	-1.61598	down	[O]	Posttranslational modification, protein turnover, chaperones	Molecular Function: serine-type endopeptidase activity (GO:0004252);;	K15333|1.9e-86|nsy:104224633|K15333 tRNA guanosine-2'-O-methyltransferase [EC:2.1.1.34] | (RefSeq) uncharacterized protein LOC104224633	--	--	--	Subtilase family	Subtilisin-like protease SBT1.4 OS=Arabidopsis thaliana OX=3702 GN=SBT1.4 PE=2 SV=1	O	Posttranslational modification, protein turnover, chaperones	subtilisin-like protease SBT1.4 [Setaria italica]	molecular function: catalytic activity (GO:0003824);; biological process: metabolic process (GO:0008152)
Seita.1G340000	0.877357	0.825155	0.667124	0.617974	0.600752	0.847071	0.670704	0.327317	0.459788	0.206645	0.190558	0.192009	0.259773	-0.448433	normal	0.000556937	-1.1336	down	[O]	Posttranslational modification, protein turnover, chaperones	Molecular Function: serine-type endopeptidase activity (GO:0004252);;	K15333|4.1e-78|nsy:104224633|K15333 tRNA guanosine-2'-O-methyltransferase [EC:2.1.1.34] | (RefSeq) uncharacterized protein LOC104224633	--	--	--	Subtilase family	Subtilisin-like protease SBT1.4 OS=Arabidopsis thaliana OX=3702 GN=SBT1.4 PE=2 SV=1	G	Carbohydrate transport and metabolism	hypothetical protein SETIT_1G340000v2 [Setaria italica]	molecular function: catalytic activity (GO:0003824);; biological process: metabolic process (GO:0008152)
Seita.1G342400	7.08826	3.1619	5.15436	1.88836	2.00614	1.38686	24.5064	22.9614	35.3828	11.0031	9.09645	10.2001	2.93422e-19	1.95756	up	6.19354e-36	2.26378	up	[O]	Posttranslational modification, protein turnover, chaperones	Biological Process: response to reactive oxygen species (GO:0000302);; Biological Process: protein folding (GO:0006457);; Biological Process: response to heat (GO:0009408);; Biological Process: response to salt stress (GO:0009651);; Biological Process: response to hydrogen peroxide (GO:0042542);; Molecular Function: protein self-association (GO:0043621);; Molecular Function: unfolded protein bind…	K13993|1.1e-82|sita:101753155|K13993 HSP20 family protein | (RefSeq) 18.6 kDa class III heat shock protein	Protein processing in endoplasmic reticulum (ko04141)	[O]	Posttranslational modification, protein turnover, chaperones	Hsp20/alpha crystallin family	18.6 kDa class III heat shock protein OS=Oryza sativa subsp. japonica OX=39947 GN=HSP18.6 PE=2 SV=1	O	Posttranslational modification, protein turnover, chaperones	18.6 kDa class III heat shock protein [Setaria italica]	biological process: response to stimulus (GO:0050896);; biological process: cellular process (GO:0009987);; molecular function: binding (GO:0005488);; biological process: cellular component organization or biogenesis (GO:0071840)
Seita.1G345000	1.96139	1.62956	2.72396	1.13047	1.64224	0.710478	7.25056	6.12654	8.83288	3.42865	2.39637	4.41972	1.46544e-11	1.48199	up	0.000874914	1.07459	up	[S]	Function unknown	Cellular Component: extracellular space (GO:0005615);;	K13449|4.8e-40|zma:103631918|K13449 pathogenesis-related protein 1 | (RefSeq) pathogenesis-related protein PRB1-3	MAPK signaling pathway - plant (ko04016);; Plant hormone signal transduction (ko04075);; Plant-pathogen interaction (ko04626)	[S]	Function unknown	Cysteine-rich secretory protein family	Pathogenesis-related protein PR-1 OS=Medicago truncatula OX=3880 GN=PR-1 PE=2 SV=1	S	Function unknown	pathogenesis-related protein PRB1-3 [Setaria italica]	cellular component: extracellular region (GO:0005576);; cellular component: extracellular region part (GO:0044421)
Seita.1G367200	2.16169	2.30071	2.50756	10.7154	9.49997	5.88915	7.92909	3.45485	7.45254	9.99962	14.3125	23.1095	0.000140188	1.0458	up	0.0391085	0.669635	normal	[F]	Nucleotide transport and metabolism	--	K00611|4.9e-34|ppp:112292645|K00611 ornithine carbamoyltransferase [EC:2.1.3.3] | (RefSeq) ornithine carbamoyltransferase, chloroplastic-like isoform X1	Arginine biosynthesis (ko00220);; Biosynthesis of amino acids (ko01230)	--	--	CBS domain	--	S	Function unknown	hypothetical protein SETIT_1G367200v2 [Setaria italica]	--
Seita.1G373600	4.59344	3.80267	3.99067	2.53517	2.67378	1.96697	31.0014	33.5869	45.1762	22.8943	26.686	17.5119	2.5896e-68	2.82829	up	8.67464e-53	2.85656	up	--	--	--	K08360|3.0e-07|pop:7484383|K08360 cytochrome b-561 [EC:7.2.1.3] | (RefSeq) uncharacterized protein LOC7484383 isoform X1	--	--	--	Remorin, C-terminal region	Remorin OS=Solanum tuberosum OX=4113 PE=1 SV=1	S	Function unknown	remorin [Setaria italica]	--
Seita.2G000800	5.43762	5.57194	5.60545	6.53498	6.98504	5.56745	5.53142	6.72285	5.65598	1.89616	2.51728	1.67355	0.809555	0.105054	normal	1.93325e-06	-1.27508	down	--	--	Cellular Component: apoplast (GO:0048046);;	K01870|2.9e-14|csat:104723377|K01870 isoleucyl-tRNA synthetase [EC:6.1.1.5] | (RefSeq) isoleucine--tRNA ligase, chloroplastic/mitochondrial-like	Aminoacyl-tRNA biosynthesis (ko00970)	--	--	Dirigent-like protein	Pterocarpan synthase 1 OS=Glycine max OX=3847 GN=PTS1 PE=2 SV=1	S	Function unknown	dirigent protein 1 [Setaria italica]	cellular component: extracellular region (GO:0005576)
Seita.2G014200	1.55708	0.439035	1.17038	0.527577	0.268836	0.295111	0.911909	1.27896	1.91538	2.17447	3.10838	1.03894	0.699359	0.208668	normal	4.69406e-05	1.35888	up	--	--	Cellular Component: integral component of membrane (GO:0016021);;	--	--	--	--	--	--	S	Function unknown	uncharacterized protein LOC101758020 [Setaria italica]	cellular component: membrane (GO:0016020);; cellular component: membrane part (GO:0044425)
Seita.2G023400	0.305612	0.352905	0.143724	0	0.0832	0.044782	1.67093	2.38896	2.47025	0.838412	0.069998	0.255421	1.24728e-09	1.70403	up	--	--	--	--	--	Molecular Function: transcription regulatory region sequence-specific DNA binding (GO:0000976);; Molecular Function: transcription factor activity, sequence-specific DNA binding (GO:0003700);; Cellular Component: nucleus (GO:0005634);; Molecular Function: sequence-specific DNA binding (GO:0043565);; Biological Process: positive regulation of transcription, DNA-templated (GO:0045893);;	--	--	--	--	bZIP transcription factor	--	K	Transcription	hypothetical protein SETIT_2G023400v2 [Setaria italica]	molecular function: binding (GO:0005488);; molecular function: nucleic acid binding transcription factor activity (GO:0001071);; biological process: biological regulation (GO:0065007);; cellular component: cell (GO:0005623);; cellular component: organelle (GO:0043226);; cellular component: cell part (GO:0044464)
Seita.2G035400	0.331732	0.285885	0.100589	0.066502	0.051471	0.317503	5.72057	3.61433	11.1883	5.8311	0.80507	0.180199	8.25166e-08	1.53047	up	--	--	--	[Q]	Secondary metabolites biosynthesis, transport and catabolism	Cellular Component: chloroplast (GO:0009507);; Cellular Component: chloroplast stroma (GO:0009570);; Molecular Function: carotenoid dioxygenase activity (GO:0010436);; Biological Process: carotene catabolic process (GO:0016121);; Molecular Function: metal ion binding (GO:0046872);;	K09840|0.0e+00|sita:101766978|K09840 9-cis-epoxycarotenoid dioxygenase [EC:1.13.11.51] | (RefSeq) 9-cis-epoxycarotenoid dioxygenase NCED4, chloroplastic	Carotenoid biosynthesis (ko00906)	[Q]	Secondary metabolites biosynthesis, transport and catabolism	Retinal pigment epithelial membrane protein	9-cis-epoxycarotenoid dioxygenase NCED4, chloroplastic OS=Oryza sativa subsp. japonica OX=39947 GN=NCED4 PE=2 SV=1	Q	Secondary metabolites biosynthesis, transport and catabolism	9-cis-epoxycarotenoid dioxygenase NCED4, chloroplastic [Setaria italica]	cellular component: cell (GO:0005623);; cellular component: organelle (GO:0043226);; cellular component: cell part (GO:0044464);; cellular component: organelle part (GO:0044422);; molecular function: catalytic activity (GO:0003824);; biological process: metabolic process (GO:0008152);; biological process: single-organism process (GO:0044699);; biological process: cellular process (GO:0009987);; m…
Seita.2G053800	74.0714	40.2976	47.5077	8.54269	9.47536	3.23786	57.0588	82.634	68.8362	16.0512	30.1988	13.2077	0.289418	0.325559	normal	0.00191486	1.02096	up	--	--	Cellular Component: chloroplast (GO:0009507);;	K17290|1.5e-10|apro:F751_3177|K17290 oxidoreductase [EC:1.1.1.-] | (RefSeq) Oxidoreductase HTATIP2	--	--	--	Chlorophyll A-B binding protein	Low molecular mass early light-inducible protein HV60, chloroplastic OS=Hordeum vulgare OX=4513 PE=2 SV=1	S	Function unknown	low molecular mass early light-inducible protein HV60, chloroplastic [Setaria italica]	cellular component: cell (GO:0005623);; cellular component: organelle (GO:0043226);; cellular component: cell part (GO:0044464)
Seita.2G057200	11.6053	10.7031	10.056	8.7907	8.4506	9.19168	18.101	32.9181	21.22	13.8914	13.6826	16.9562	8.94678e-07	1.01281	up	2.47703e-06	0.725615	normal	--	--	--	--	--	--	--	PDDEXK-like family of unknown function	--	S	Function unknown	uncharacterized protein LOC101770761 [Setaria italica]	--
Seita.2G081000	32.2929	21.5094	28.5422	31.1886	27.4151	35.579	45.6054	54.2266	61.8976	86.5583	82.3155	90.7794	1.04027e-07	0.90139	normal	9.43688e-28	1.40591	up	[G]	Carbohydrate transport and metabolism	Molecular Function: raffinose alpha-galactosidase activity (GO:0052692);;	K06617|0.0e+00|sita:101759525|K06617 raffinose synthase [EC:2.4.1.82] | (RefSeq) probable galactinol--sucrose galactosyltransferase 2	Galactose metabolism (ko00052)	--	--	Raffinose synthase or seed imbibition protein Sip1	Probable galactinol--sucrose galactosyltransferase 2 OS=Arabidopsis thaliana OX=3702 GN=RFS2 PE=2 SV=2	S	Function unknown	probable galactinol--sucrose galactosyltransferase 2 [Setaria italica]	molecular function: catalytic activity (GO:0003824)
Seita.2G097900	1.69225	1.66617	1.40357	2.42074	2.6096	2.79285	2.10233	0.743449	1.59754	0.717637	0.85779	0.430195	0.943369	-0.0464416	normal	7.78018e-05	-1.25771	down	--	--	Cellular Component: integral component of membrane (GO:0016021);;	--	--	--	--	Late embryogenesis abundant protein	--	S	Function unknown	hypothetical protein SETIT_2G097900v2 [Setaria italica]	cellular component: membrane (GO:0016020);; cellular component: membrane part (GO:0044425)
Seita.2G122700	27.4148	25.795	48.803	21.7892	24.9681	24.0533	85.8389	83.794	98.2307	23.4132	15.3773	30.6554	2.52407e-10	1.22748	up	0.987725	-0.00672278	normal	--	--	Cellular Component: extracellular region (GO:0005576);; Biological Process: sexual reproduction (GO:0019953);;	K20628|2.9e-65|pvu:PHAVU_007G235300g|K20628 expansin | (RefSeq) hypothetical protein	--	--	--	Expansin C-terminal domain	Expansin-B11 OS=Oryza sativa subsp. japonica OX=39947 GN=EXPB11 PE=2 SV=1	S	Function unknown	expansin-B11 isoform X1 [Setaria italica]	cellular component: extracellular region (GO:0005576);; biological process: reproduction (GO:0000003);; biological process: reproductive process (GO:0022414);; biological process: multi-organism process (GO:0051704)
Seita.2G123300	17.1304	20.7532	15.9888	3.66982	4.41721	5.98436	49.1239	35.4671	44.9474	5.84183	6.96599	2.54637	4.89712e-14	1.17106	up	0.845717	0.0984365	normal	[G]	Carbohydrate transport and metabolism	Cellular Component: plasma membrane (GO:0005886);; Molecular Function: water channel activity (GO:0015250);; Cellular Component: integral component of membrane (GO:0016021);;	K09872|3.0e-162|sita:101756292|K09872 aquaporin PIP | (RefSeq) aquaporin PIP2-6	--	[G]	Carbohydrate transport and metabolism	Major intrinsic protein	Aquaporin PIP2-6 OS=Zea mays OX=4577 GN=PIP2-6 PE=2 SV=1	P	Inorganic ion transport and metabolism	aquaporin PIP2-6 [Setaria italica]	cellular component: cell (GO:0005623);; cellular component: membrane (GO:0016020);; cellular component: cell part (GO:0044464);; molecular function: transporter activity (GO:0005215);; biological process: single-organism process (GO:0044699);; biological process: localization (GO:0051179);; cellular component: membrane part (GO:0044425)
Seita.2G128600	7.35263	2.73454	5.50809	5.40617	3.70936	3.17817	6.63167	6.19076	7.91017	11.5324	9.98386	13.6173	0.408086	0.322872	normal	6.65647e-09	1.30556	up	[I]	Lipid transport and metabolism	Molecular Function: polyprenyltransferase activity (GO:0002094);; Biological Process: polyprenol biosynthetic process (GO:0016094);; Molecular Function: dehydrodolichyl diphosphate synthase activity (GO:0045547);;	K11778|3.4e-161|sita:101772760|K11778 ditrans,polycis-polyprenyl diphosphate synthase [EC:2.5.1.87] | (RefSeq) uncharacterized protein LOC101772760	Terpenoid backbone biosynthesis (ko00900)	[I]	Lipid transport and metabolism	Putative undecaprenyl diphosphate synthase	Dehydrodolichyl diphosphate synthase CPT5, chloroplastic OS=Solanum lycopersicum OX=4081 GN=CPT5 PE=1 SV=1	H	Coenzyme transport and metabolism	uncharacterized protein LOC101772760 [Setaria italica]	molecular function: catalytic activity (GO:0003824);; biological process: metabolic process (GO:0008152);; biological process: cellular process (GO:0009987);; biological process: single-organism process (GO:0044699)
Seita.2G141500	4.00916	3.74942	4.00052	1.91998	3.42048	3.68723	21.3149	22.9594	36.6816	18.4969	11.6279	7.16248	9.97307e-33	2.34506	up	7.76546e-07	1.45775	up	--	--	--	--	--	--	--	--	--	--	--	uncharacterized protein LOC101755886 [Setaria italica]	--
Seita.2G142500	6.66029	2.82266	3.66676	2.91157	2.89427	2.80919	4.02581	3.69139	4.21349	7.51661	6.24144	6.68067	0.861239	-0.0930019	normal	1.58768e-13	1.16784	up	[E]	Amino acid transport and metabolism	Molecular Function: arylformamidase activity (GO:0004061);; Biological Process: tryptophan catabolic process to kynurenine (GO:0019441);;	--	--	--	--	Putative cyclase	Cyclase-like protein 4 OS=Oryza sativa subsp. japonica OX=39947 GN=CYL4 PE=2 SV=1	S	Function unknown	uncharacterized protein LOC101759121 isoform X1 [Setaria italica]	molecular function: catalytic activity (GO:0003824);; biological process: metabolic process (GO:0008152);; biological process: cellular process (GO:0009987);; biological process: single-organism process (GO:0044699)
Seita.2G158600	1.91265	2.00632	1.63541	1.76916	2.0618	1.88576	0.638138	0.590482	0.95556	0.593767	1.05884	0.692228	4.78751e-05	-1.02978	down	0.000353919	-0.997853	normal	--	--	Cellular Component: integral component of membrane (GO:0016021);;	--	--	--	--	Domain of unknown function (DUF4220)	--	S	Function unknown	uncharacterized protein LOC101759123 [Setaria italica]	cellular component: membrane (GO:0016020);; cellular component: membrane part (GO:0044425)
Seita.2G159000	16.0233	10.2353	9.64016	9.21344	8.89815	10.7382	38.3601	33.0616	41.1055	30.0359	12.4931	9.44932	1.96611e-15	1.45539	up	0.0674325	0.625579	normal	--	--	Molecular Function: molecular_function (GO:0003674);; Molecular Function: binding (GO:0005488);; Cellular Component: cellular_component (GO:0005575);; Cellular Component: intracellular (GO:0005622);; Cellular Component: cell (GO:0005623);; Cellular Component: cytoplasm (GO:0005737);; Biological Process: transport (GO:0006810);; Biological Process: ion transport (GO:0006811);; Biological Process: …	--	--	--	--	--	--	L	Replication, recombination and repair	heavy metal-associated isoprenylated plant protein 46 [Setaria italica]	molecular function: binding (GO:0005488);; cellular component: cell (GO:0005623);; cellular component: cell part (GO:0044464);; biological process: localization (GO:0051179);; biological process: cellular process (GO:0009987);; biological process: single-organism process (GO:0044699);; biological process: biological regulation (GO:0065007)
Seita.2G165200	2.58903	2.79224	4.82034	4.31937	3.65307	7.7995	10.4166	17.0714	5.00997	12.3705	7.44573	16.2064	0.00068067	1.04052	up	0.01062	0.8505	normal	--	--	--	--	--	--	--	--	--	--	--	hypothetical protein SETIT_2G165200v2 [Setaria italica]	--
Seita.2G166300	1.82196	1.6157	1.23804	1.64962	1.04588	1.74296	0.937235	0.932027	0.763918	0.280395	0.630489	0.302517	0.0876626	-0.575193	normal	0.00171422	-1.08188	down	--	--	Cellular Component: plasma membrane (GO:0005886);; Cellular Component: integral component of membrane (GO:0016021);; Molecular Function: transmembrane transporter activity (GO:0022857);;	--	--	--	--	EamA-like transporter family	WAT1-related protein At5g64700 OS=Arabidopsis thaliana OX=3702 GN=At5g64700 PE=2 SV=1	S	Function unknown	WAT1-related protein At5g64700 [Setaria italica]	cellular component: cell (GO:0005623);; cellular component: membrane (GO:0016020);; cellular component: cell part (GO:0044464);; cellular component: membrane part (GO:0044425);; molecular function: transporter activity (GO:0005215);; biological process: localization (GO:0051179)
Seita.2G177500	1.75351	0.928158	1.3037	0.373794	0.784083	0.414015	6.78451	5.91491	7.84945	4.02813	3.70146	2.44806	1.77706e-20	1.94825	up	1.59218e-12	1.95042	up	[T]	Signal transduction mechanisms	Molecular Function: protein serine/threonine phosphatase activity (GO:0004722);; Molecular Function: magnesium-dependent protein serine/threonine phosphatase activity (GO:0004724);; Cellular Component: nucleus (GO:0005634);; Cellular Component: cytosol (GO:0005829);; Molecular Function: metal ion binding (GO:0046872);;	K14497|2.8e-184|sita:101753735|K14497 protein phosphatase 2C [EC:3.1.3.16] | (RefSeq) probable protein phosphatase 2C 68	MAPK signaling pathway - plant (ko04016);; Plant hormone signal transduction (ko04075)	[T]	Signal transduction mechanisms	Protein phosphatase 2C	Probable protein phosphatase 2C 68 OS=Oryza sativa subsp. japonica OX=39947 GN=Os09g0325700 PE=2 SV=2	T	Signal transduction mechanisms	probable protein phosphatase 2C 68 [Setaria italica]	molecular function: catalytic activity (GO:0003824);; biological process: metabolic process (GO:0008152);; biological process: cellular process (GO:0009987);; cellular component: cell (GO:0005623);; cellular component: organelle (GO:0043226);; cellular component: cell part (GO:0044464);; molecular function: binding (GO:0005488)
Seita.2G182200	1.33396	1.63542	1.65407	2.20659	2.71333	3.22476	3.78985	4.25641	3.12443	1.9147	1.17275	1.21784	8.9375e-10	1.13554	up	0.00355174	-0.763227	normal	--		Molecular Function: protein serine/threonine kinase activity (GO:0004674);; Molecular Function: ATP binding (GO:0005524);; Cellular Component: plasma membrane (GO:0005886);; Cellular Component: integral component of membrane (GO:0016021);; Biological Process: protein autophosphorylation (GO:0046777);;	K13416|9.9e-67|oeu:111394691|K13416 brassinosteroid insensitive 1-associated receptor kinase 1 [EC:2.7.10.1 2.7.11.1] | (RefSeq) BRASSINOSTEROID INSENSITIVE 1-associated receptor kinase 1-like isoform X1	MAPK signaling pathway - plant (ko04016);; Plant hormone signal transduction (ko04075);; Plant-pathogen interaction (ko04626)	--	--	Protein tyrosine and serine/threonine kinase	Probable LRR receptor-like serine/threonine-protein kinase At1g07650 OS=Arabidopsis thaliana OX=3702 GN=At1g07650 PE=1 SV=1	T	Signal transduction mechanisms	probable LRR receptor-like serine/threonine-protein kinase At1g07650 isoform X1 [Setaria italica]	molecular function: catalytic activity (GO:0003824);; biological process: metabolic process (GO:0008152);; biological process: cellular process (GO:0009987);; molecular function: binding (GO:0005488);; cellular component: cell (GO:0005623);; cellular component: membrane (GO:0016020);; cellular component: cell part (GO:0044464);; cellular component: membrane part (GO:0044425)
Seita.2G183100	3.99031	4.52571	4.53784	2.62106	3.03258	3.69974	13.1467	9.23141	8.09477	3.65237	0.777356	1.43083	1.15036e-09	1.10064	up	0.316961	-0.418766	normal	[T]	Signal transduction mechanisms	Molecular Function: protein kinase activity (GO:0004672);; Molecular Function: ATP binding (GO:0005524);; Cellular Component: integral component of membrane (GO:0016021);;	K16224|1.1e-138|ath:AT2G19190|K16224 senescence-induced receptor-like serine/threonine-protein kinase | (RefSeq) FRK1; FLG22-induced receptor-like kinase 1	MAPK signaling pathway - plant (ko04016);; Plant-pathogen interaction (ko04626)	--	--	Malectin-like domain	Senescence-induced receptor-like serine/threonine-protein kinase OS=Arabidopsis thaliana OX=3702 GN=SIRK PE=1 SV=1	T	Signal transduction mechanisms	probable LRR receptor-like serine/threonine-protein kinase At1g51810 isoform X1 [Setaria italica]	molecular function: catalytic activity (GO:0003824);; biological process: metabolic process (GO:0008152);; biological process: cellular process (GO:0009987);; molecular function: binding (GO:0005488);; cellular component: membrane (GO:0016020);; cellular component: membrane part (GO:0044425)
Seita.2G192100	18.0331	16.7262	18.8164	16.8213	15.6863	14.7201	41.9749	34.3681	34.3506	27.8408	25.7752	34.3663	2.79379e-17	1.0122	up	2.9151e-08	0.859127	normal	--	--	--	--	--	--	--	--	--	--	--	uncharacterized protein LOC101767387 [Setaria italica]	--
Seita.2G193000	0.244402	0.223923	0.556992	0.52407	0.202398	0.508722	7.05903	5.10069	8.80739	6.59258	5.54004	3.11755	1.85684e-45	3.22528	up	2.87891e-20	2.52915	up	--	--	Molecular Function: ubiquitin-protein transferase activity (GO:0004842);; Cellular Component: nucleus (GO:0005634);; Cellular Component: cytoplasm (GO:0005737);;	K10260|7.1e-16|mpp:MICPUCDRAFT_56233|K10260 F-box and WD-40 domain protein 7 | (RefSeq) WD40 repeat protein	Ubiquitin mediated proteolysis (ko04120)	[S]	Function unknown	U-box domain	U-box domain-containing protein 19 OS=Arabidopsis thaliana OX=3702 GN=PUB19 PE=2 SV=1	S	Function unknown	U-box domain-containing protein 19 [Setaria italica]	molecular function: catalytic activity (GO:0003824);; cellular component: cell (GO:0005623);; cellular component: organelle (GO:0043226);; cellular component: cell part (GO:0044464)
Seita.2G198800	4.56226	1.8343	1.17274	1.37976	1.66598	1.33299	2.32248	0.283548	1.68781	0.583505	0.091843	0.360741	0.674267	-0.190627	normal	0.00237844	-1.07204	down	[G]	Carbohydrate transport and metabolism	Molecular Function: zinc ion binding (GO:0008270);; Biological Process: lignin biosynthetic process (GO:0009809);; Molecular Function: oxidoreductase activity, acting on the CH-OH group of donors, NAD or NADP as acceptor (GO:0016616);; Molecular Function: cinnamyl-alcohol dehydrogenase activity (GO:0045551);;	K00083|1.4e-124|bdi:100835744|K00083 cinnamyl-alcohol dehydrogenase [EC:1.1.1.195] | (RefSeq) probable cinnamyl alcohol dehydrogenase 5	Phenylpropanoid biosynthesis (ko00940)	[Q]	Secondary metabolites biosynthesis, transport and catabolism	Alcohol dehydrogenase GroES-like domain	Probable cinnamyl alcohol dehydrogenase 8D OS=Oryza sativa subsp. japonica OX=39947 GN=CAD8D PE=2 SV=1	Q	Secondary metabolites biosynthesis, transport and catabolism	probable cinnamyl alcohol dehydrogenase 8D [Setaria italica]	molecular function: binding (GO:0005488);; biological process: metabolic process (GO:0008152);; biological process: cellular process (GO:0009987);; biological process: single-organism process (GO:0044699);; molecular function: catalytic activity (GO:0003824)
Seita.2G199600	15.3178	8.07766	9.82922	17.1881	15.1442	16.294	28.8259	26.5895	31.0781	42.3403	36.1393	25.5163	1.64882e-08	1.17997	up	4.81387e-07	0.993127	normal	--	--	--	--	--	--	--	--	--	--	--	uncharacterized protein LOC101758854 [Setaria italica]	--
Seita.2G200200	0.726154	0.261989	0.895924	0.477784	0.555171	0.28121	3.42644	3.19764	4.29804	1.78903	1.19431	1.48722	5.53368e-10	1.67155	up	0.000233609	1.18312	up	--	--	Molecular Function: DNA binding (GO:0003677);; Cellular Component: nucleus (GO:0005634);;	K09422|6.7e-156|sita:106804098|K09422 transcription factor MYB, plant | (RefSeq) protein ODORANT1	--	[K]	Transcription	Myb-like DNA-binding domain	Transcription factor MYB20 OS=Arabidopsis thaliana OX=3702 GN=MYB20 PE=2 SV=1	--	--	protein ODORANT1 [Setaria italica]	molecular function: binding (GO:0005488);; cellular component: cell (GO:0005623);; cellular component: organelle (GO:0043226);; cellular component: cell part (GO:0044464)
Seita.2G204400	13.7944	14.7865	8.22895	7.43827	5.33585	11.3212	2.62939	3.80797	1.20302	2.15817	4.4477	3.13785	7.13363e-06	-1.31591	down	0.0253517	-0.80444	normal	--	--	Biological Process: reproduction (GO:0000003);; Biological Process: response to acid chemical (GO:0001101);; Biological Process: developmental process involved in reproduction (GO:0003006);; Molecular Function: molecular_function (GO:0003674);; Molecular Function: nucleic acid binding (GO:0003676);; Molecular Function: DNA binding (GO:0003677);; Molecular Function: binding (GO:0005488);; Molecula…	--	--	--	--	ZF-HD protein dimerisation region	Mini zinc finger protein 3 OS=Oryza sativa subsp. indica OX=39946 GN=MIF3 PE=3 SV=1	S	Function unknown	hypothetical protein SETIT_2G204400v2 [Setaria italica]	biological process: reproduction (GO:0000003);; biological process: response to stimulus (GO:0050896);; biological process: reproductive process (GO:0022414);; biological process: developmental process (GO:0032502);; molecular function: binding (GO:0005488);; cellular component: cell (GO:0005623);; cellular component: cell part (GO:0044464);; cellular component: organelle (GO:0043226);; biologica…
Seita.2G206200	18.0891	13.6521	15.7871	18.1669	18.3114	13.5972	38.2653	48.9641	58.582	39.8122	43.3593	37.5948	1.33337e-19	1.47625	up	4.2403e-18	1.21544	up	[T]	Signal transduction mechanisms	Molecular Function: protein serine/threonine kinase activity (GO:0004674);; Molecular Function: ATP binding (GO:0005524);; Biological Process: signal transduction (GO:0007165);;	K07198|1.7e-143|eus:EUTSA_v10004116mg|K07198 5'-AMP-activated protein kinase, catalytic alpha subunit [EC:2.7.11.11] | (RefSeq) hypothetical protein	--	[T]	Signal transduction mechanisms	Protein kinase domain	CBL-interacting protein kinase 16 OS=Oryza sativa subsp. japonica OX=39947 GN=CIPK16 PE=2 SV=1	T	Signal transduction mechanisms	CBL-interacting protein kinase 16 [Setaria italica]	molecular function: catalytic activity (GO:0003824);; biological process: metabolic process (GO:0008152);; biological process: cellular process (GO:0009987);; molecular function: binding (GO:0005488);; biological process: biological regulation (GO:0065007)
Seita.2G210300	9.421	18.7535	10.4196	12.274	16.2168	16.09	6.25988	6.32271	10.0311	6.40235	6.5631	4.27114	0.0441367	-0.593721	normal	8.2789e-10	-1.20807	down	--	--	Molecular Function: adenosylmethionine decarboxylase activity (GO:0004014);; Cellular Component: cytosol (GO:0005829);; Biological Process: S-adenosylmethioninamine biosynthetic process (GO:0006557);; Biological Process: spermine biosynthetic process (GO:0006597);; Biological Process: spermidine biosynthetic process (GO:0008295);;	K01611|5.4e-231|sita:101766709|K01611 S-adenosylmethionine decarboxylase [EC:4.1.1.50] | (RefSeq) S-adenosylmethionine decarboxylase proenzyme	Cysteine and methionine metabolism (ko00270);; Arginine and proline metabolism (ko00330)	[T]	Signal transduction mechanisms	Adenosylmethionine decarboxylase	S-adenosylmethionine decarboxylase proenzyme OS=Oryza sativa subsp. japonica OX=39947 GN=SAMDC PE=2 SV=1	T	Signal transduction mechanisms	S-adenosylmethionine decarboxylase proenzyme [Setaria italica]	molecular function: catalytic activity (GO:0003824);; cellular component: cell (GO:0005623);; cellular component: cell part (GO:0044464);; biological process: metabolic process (GO:0008152);; biological process: cellular process (GO:0009987);; biological process: single-organism process (GO:0044699)
Seita.2G210800	16.5537	15.0684	9.34794	8.10738	8.18477	8.58446	30.728	33.1218	28.8605	14.023	19.1083	11.0012	7.00067e-07	1.02224	up	0.00272538	0.726824	normal	--	--	--	--	--	--	--	--	--	S	Function unknown	keratin-associated protein 6-2 [Setaria italica]	--
Seita.2G217100	68.2328	52.9956	68.3586	48.4424	49.056	35.0644	148.849	157.237	188.428	104.831	89.5072	88.9573	3.8605e-23	1.31256	up	1.46814e-12	1.04924	up	--	--	Cellular Component: cellular_component (GO:0005575);; Cellular Component: cell (GO:0005623);; Cellular Component: plasma membrane (GO:0005886);; Biological Process: lipid metabolic process (GO:0006629);; Biological Process: phospholipid metabolic process (GO:0006644);; Biological Process: phosphorus metabolic process (GO:0006793);; Biological Process: phosphate-containing compound metabolic proce…	K00894|3.7e-224|sita:101779414|K00894 ethanolamine kinase [EC:2.7.1.82] | (RefSeq) probable ethanolamine kinase	Glycerophospholipid metabolism (ko00564)	[I]	Lipid transport and metabolism	Choline/ethanolamine kinase	Probable ethanolamine kinase OS=Arabidopsis thaliana OX=3702 GN=EMB1187 PE=2 SV=1	I	Lipid transport and metabolism	probable ethanolamine kinase [Setaria italica]	cellular component: cell (GO:0005623);; cellular component: membrane (GO:0016020);; cellular component: cell part (GO:0044464);; biological process: metabolic process (GO:0008152);; biological process: single-organism process (GO:0044699);; biological process: cellular process (GO:0009987)
Seita.2G220400	1.03265	0.810038	0.582767	0.754982	0.877191	1.2312	3.32855	2.18652	3.45091	3.16318	1.83212	1.25786	6.48239e-09	1.4297	up	0.0249897	0.77438	normal	[T]	Signal transduction mechanisms	Molecular Function: protein kinase activity (GO:0004672);; Molecular Function: ATP binding (GO:0005524);;	K00924|7.5e-91|ath:AT3G55450|K00924 kinase [EC:2.7.1.-] | (RefSeq) PBL1; PBS1-like 1	--	[T]	Signal transduction mechanisms	Protein tyrosine and serine/threonine kinase	Serine/threonine-protein kinase RIPK OS=Arabidopsis thaliana OX=3702 GN=RIPK PE=1 SV=1	T	Signal transduction mechanisms	serine/threonine-protein kinase RIPK [Setaria italica]	molecular function: catalytic activity (GO:0003824);; biological process: metabolic process (GO:0008152);; biological process: cellular process (GO:0009987);; molecular function: binding (GO:0005488)
Seita.2G225400	42.8	40.8279	45.0718	36.6315	47.5456	38.9384	82.7588	69.998	122.921	132.16	112.114	119.27	2.61939e-08	0.996111	normal	6.76628e-38	1.51529	up	[Q]	Secondary metabolites biosynthesis, transport and catabolism	Molecular Function: metal ion binding (GO:0046872);; Molecular Function: dioxygenase activity (GO:0051213);;	K05933|4.7e-188|sita:101780742|K05933 aminocyclopropanecarboxylate oxidase [EC:1.14.17.4] | (RefSeq) 1-aminocyclopropane-1-carboxylate oxidase 1	Cysteine and methionine metabolism (ko00270)	[QR]	Secondary metabolites biosynthesis, transport and catabolism;; General function prediction only	2OG-Fe(II) oxygenase superfamily	1-aminocyclopropane-1-carboxylate oxidase 1 OS=Oryza sativa subsp. indica OX=39946 GN=ACO1 PE=2 SV=1	Q	Secondary metabolites biosynthesis, transport and catabolism	1-aminocyclopropane-1-carboxylate oxidase 1 [Setaria italica]	molecular function: binding (GO:0005488);; molecular function: catalytic activity (GO:0003824);; biological process: metabolic process (GO:0008152);; biological process: single-organism process (GO:0044699)
Seita.2G225500	27.9155	24.3749	28.5833	21.0681	23.7778	18.5149	73.3	62.5251	91.409	65.8658	43.3165	57.5071	1.48469e-23	1.40015	up	1.1106e-15	1.30505	up	[Q]	Secondary metabolites biosynthesis, transport and catabolism	Molecular Function: metal ion binding (GO:0046872);; Molecular Function: dioxygenase activity (GO:0051213);;	K05933|2.3e-187|sita:101781542|K05933 aminocyclopropanecarboxylate oxidase [EC:1.14.17.4] | (RefSeq) 1-aminocyclopropane-1-carboxylate oxidase 1	Cysteine and methionine metabolism (ko00270)	[QR]	Secondary metabolites biosynthesis, transport and catabolism;; General function prediction only	2OG-Fe(II) oxygenase superfamily	1-aminocyclopropane-1-carboxylate oxidase 1 OS=Oryza sativa subsp. indica OX=39946 GN=ACO1 PE=2 SV=1	Q	Secondary metabolites biosynthesis, transport and catabolism	1-aminocyclopropane-1-carboxylate oxidase 1 [Setaria italica]	molecular function: binding (GO:0005488);; molecular function: catalytic activity (GO:0003824);; biological process: metabolic process (GO:0008152);; biological process: single-organism process (GO:0044699)
Seita.2G228700	0.247571	0.458107	0.614413	0.313512	0.209841	0.29374	2.65681	2.76069	2.13788	0.324819	0.417873	0.499765	2.16224e-10	1.68695	up	--	--	--	--	--	Molecular Function: protein dimerization activity (GO:0046983);;	K12126|2.7e-07|jcu:105647368|K12126 phytochrome-interacting factor 3 | (RefSeq) transcription factor PIF3 isoform X1	Plant hormone signal transduction (ko04075);; Circadian rhythm - plant (ko04712)	--	--	Helix-loop-helix DNA-binding domain	Transcription factor HEC1 OS=Arabidopsis thaliana OX=3702 GN=HEC1 PE=1 SV=1	K	Transcription	transcription factor bHLH69 [Setaria italica]	molecular function: binding (GO:0005488)
Seita.2G240200	7.30256	9.01502	8.29298	8.48972	11.6349	9.6964	12.7854	10.8955	10.133	4.27463	3.91459	3.89832	0.00984477	0.441953	normal	1.43542e-15	-1.1989	down	[M]	Cell wall/membrane/envelope biogenesis	Molecular Function: protein serine/threonine kinase activity (GO:0004674);; Molecular Function: calcium ion binding (GO:0005509);; Molecular Function: ATP binding (GO:0005524);; Cellular Component: plasma membrane (GO:0005886);; Biological Process: protein phosphorylation (GO:0006468);; Biological Process: cell surface receptor signaling pathway (GO:0007166);; Cellular Component: integral compone…	K23544|4.2e-96|brp:103842861|K23544 serine incorporator 1/3 | (RefSeq) serine incorporator 3	--	--	--	Protein tyrosine and serine/threonine kinase	Wall-associated receptor kinase 5 OS=Arabidopsis thaliana OX=3702 GN=WAK5 PE=2 SV=1	T	Signal transduction mechanisms	putative wall-associated receptor kinase-like 16 isoform X1 [Setaria italica]	molecular function: catalytic activity (GO:0003824);; biological process: metabolic process (GO:0008152);; biological process: cellular process (GO:0009987);; molecular function: binding (GO:0005488);; cellular component: cell (GO:0005623);; cellular component: membrane (GO:0016020);; cellular component: cell part (GO:0044464);; biological process: signaling (GO:0023052);; biological process: sin…
Seita.2G252300	15.1673	12.5955	12.0093	11.0022	8.07587	13.975	28.2	29.7332	29.3673	18.2929	13.2684	16.7686	1.78431e-16	1.08303	up	0.0622541	0.485256	normal	--	--	Molecular Function: DNA binding (GO:0003677);; Molecular Function: zinc ion binding (GO:0008270);;	--	--	[R]	General function prediction only	A20-like zinc finger	Zinc finger A20 and AN1 domain-containing stress-associated protein 1 OS=Oryza sativa subsp. indica OX=39946 GN=SAP1 PE=2 SV=1	S	Function unknown	zinc finger A20 and AN1 domain-containing stress-associated protein 1 [Setaria italica]	molecular function: binding (GO:0005488)
Seita.2G254100	11.0874	10.5229	9.28985	12.7104	13.7574	20.6173	19.5911	13.985	16.4666	32.0383	33.6814	37.5305	7.63763e-05	0.653797	normal	1.5104e-07	1.03106	up	[G]	Carbohydrate transport and metabolism	Biological Process: carbohydrate metabolic process (GO:0005975);; Molecular Function: beta-glucosidase activity (GO:0008422);;	K01188|6.5e-306|sita:101765746|K01188 beta-glucosidase [EC:3.2.1.21] | (RefSeq) beta-glucosidase 30	Cyanoamino acid metabolism (ko00460);; Starch and sucrose metabolism (ko00500);; Phenylpropanoid biosynthesis (ko00940)	[G]	Carbohydrate transport and metabolism	Glycosyl hydrolase family 1	Beta-glucosidase 30 OS=Oryza sativa subsp. japonica OX=39947 GN=BGLU30 PE=2 SV=1	G	Carbohydrate transport and metabolism	beta-glucosidase 30 [Setaria italica]	biological process: metabolic process (GO:0008152);; molecular function: catalytic activity (GO:0003824)
Seita.2G270000	4.58734	3.84159	3.3978	2.89705	3.76963	5.4327	4.58774	5.38026	2.38518	1.90584	0.49662	1.16147	0.920445	0.0568154	normal	0.00204853	-1.06026	down	--	--	--	--	--	--	--	--	--	--	--	uncharacterized protein LOC101783302 [Setaria italica]	--
Seita.2G275500	0.122087	0.108193	0.074052	0.348176	0.391511	0.39213	0.155397	0.135954	0.05825	0.116038	0.111585	0.114014	--	--	--	0.000207331	-1.15939	down	[G]	Carbohydrate transport and metabolism	Molecular Function: UDP-glycosyltransferase activity (GO:0008194);; Cellular Component: intracellular membrane-bounded organelle (GO:0043231);; Molecular Function: quercetin 3-O-glucosyltransferase activity (GO:0080043);; Molecular Function: quercetin 7-O-glucosyltransferase activity (GO:0080044);;	K13691|1.6e-282|sita:101766716|K13691 pathogen-inducible salicylic acid glucosyltransferase [EC:2.4.1.-] | (RefSeq) UDP-glycosyltransferase 74F2	--	[GC]	Carbohydrate transport and metabolism;; Energy production and conversion	UDP-glucoronosyl and UDP-glucosyl transferase	UDP-glucosyltransferase UGT13248 OS=Hordeum vulgare subsp. vulgare OX=112509 PE=2 SV=1	--	--	UDP-glycosyltransferase 74F2 [Setaria italica]	molecular function: catalytic activity (GO:0003824);; cellular component: cell (GO:0005623);; cellular component: organelle (GO:0043226);; cellular component: cell part (GO:0044464)
Seita.2G287100	84.6603	133.646	77.2147	75.9281	93.2447	114.814	69.6882	61.0971	90.8475	24.4997	37.3265	18.8937	0.248534	-0.342155	normal	3.5484e-11	-1.51321	down	--	--	Cellular Component: nucleosome (GO:0000786);; Cellular Component: nuclear chromatin (GO:0000790);; Molecular Function: DNA binding (GO:0003677);; Biological Process: chromatin organization (GO:0006325);; Biological Process: chromatin silencing (GO:0006342);; Molecular Function: protein heterodimerization activity (GO:0046982);;	K11251|6.3e-74|sita:101768818|K11251 histone H2A | (RefSeq) histone H2A	--	[B]	Chromatin structure and dynamics	C-terminus of histone H2A	Histone H2A OS=Zea mays OX=4577 PE=2 SV=1	B	Chromatin structure and dynamics	histone H2A [Setaria italica]	cellular component: cell (GO:0005623);; cellular component: macromolecular complex (GO:0032991);; cellular component: organelle (GO:0043226);; cellular component: organelle part (GO:0044422);; cellular component: cell part (GO:0044464);; cellular component: membrane-enclosed lumen (GO:0031974);; molecular function: binding (GO:0005488);; biological process: cellular process (GO:0009987);; biologi…
Seita.2G290300	2.31418	2.40565	2.06255	1.92219	2.47193	2.46476	5.14109	5.35003	7.61172	7.49258	3.7995	1.95508	2.82667e-09	1.21553	up	0.0880167	0.631542	normal	--	--	--	--	--	--	--	--	--	--	--	wiskott-Aldrich syndrome protein family member 1 [Setaria italica]	--
Seita.2G292100	17.9006	14.1814	15.0682	16.8671	14.8406	16.8152	19.6722	17.9345	21.5459	31.4017	36.137	32.2991	0.109706	0.318642	normal	3.01313e-13	1.00245	up	--	--	--	K14964|5.3e-46|smo:SELMODRAFT_449986|K14964 Set1/Ash2 histone methyltransferase complex subunit ASH2 | (RefSeq) ASH2-like; hypothetical protein	--	--	--	--	--	--	--	uncharacterized protein LOC101754806 [Setaria italica]	--
Seita.2G303000	6.98719	6.28287	6.54142	3.85114	4.09334	4.38166	18.5334	15.3048	17.3436	8.11876	10.8322	5.97891	2.92305e-26	1.3098	up	0.000119162	0.892137	normal	[I]	Lipid transport and metabolism	Molecular Function: farnesyl-diphosphate farnesyltransferase activity (GO:0004310);; Cellular Component: integral component of membrane (GO:0016021);; Biological Process: carotenoid biosynthetic process (GO:0016117);; Molecular Function: geranylgeranyl-diphosphate geranylgeranyltransferase activity (GO:0016767);; Molecular Function: squalene synthase activity (GO:0051996);;	K02291|4.7e-252|sita:101756152|K02291 15-cis-phytoene synthase [EC:2.5.1.32] | (RefSeq) phytoene synthase 2, chloroplastic	Carotenoid biosynthesis (ko00906)	[I]	Lipid transport and metabolism	Squalene/phytoene synthase	Phytoene synthase 3, chloroplastic OS=Zea mays OX=4577 GN=PSY3 PE=1 SV=1	I	Lipid transport and metabolism	phytoene synthase 2, chloroplastic [Setaria italica]	molecular function: catalytic activity (GO:0003824);; cellular component: membrane (GO:0016020);; cellular component: membrane part (GO:0044425);; biological process: metabolic process (GO:0008152);; biological process: cellular process (GO:0009987);; biological process: single-organism process (GO:0044699)
Seita.2G324800	9.77181	6.49861	9.10894	3.12444	1.93336	3.16481	11.6091	14.3897	13.5528	6.96933	8.42782	8.16698	0.00491609	0.586337	normal	2.48701e-08	1.29229	up	--	--	Molecular Function: UDP-glycosyltransferase activity (GO:0008194);;	K22845|1.5e-61|sind:105160419|K22845 phlorizin synthase [EC:2.4.1.357] | (RefSeq) UDP-glycosyltransferase 88B1-like isoform X1	Flavonoid biosynthesis (ko00941)	[GC]	Carbohydrate transport and metabolism;; Energy production and conversion	UDP-glucoronosyl and UDP-glucosyl transferase	UDP-glycosyltransferase 71K1 OS=Malus domestica OX=3750 GN=UGT71K1 PE=1 SV=1	--	--	hypothetical protein SETIT_2G324800v2 [Setaria italica]	molecular function: catalytic activity (GO:0003824)
Seita.2G332600	1.03138	2.30797	2.01381	13.8607	12.5282	11.9322	0.979508	0.726348	0.469586	4.92069	3.27914	3.29058	0.0459068	-0.711044	normal	2.51243e-14	-1.52002	down	--	--	Biological Process: response to stress (GO:0006950);; Biological Process: biological_process (GO:0008150);; Biological Process: response to temperature stimulus (GO:0009266);; Biological Process: response to heat (GO:0009408);; Biological Process: response to abiotic stimulus (GO:0009628);; Biological Process: response to stimulus (GO:0050896);;	K13993|8.7e-93|sita:111255650|K13993 HSP20 family protein | (RefSeq) 18.8 kDa class V heat shock protein	Protein processing in endoplasmic reticulum (ko04141)	[O]	Posttranslational modification, protein turnover, chaperones	Hsp20/alpha crystallin family	18.8 kDa class V heat shock protein OS=Oryza sativa subsp. japonica OX=39947 GN=HSP18.8 PE=2 SV=1	O	Posttranslational modification, protein turnover, chaperones	18.8 kDa class V heat shock protein [Setaria italica]	biological process: response to stimulus (GO:0050896)
Seita.2G337200	2.91544	4.74338	6.82949	3.34199	3.75465	4.44317	10.8267	17.1767	8.48959	2.4872	1.29324	1.99689	0.000214521	1.00624	up	0.00563235	-0.787734	normal	--	--	--	--	--	--	--	--	GDSL esterase/lipase At4g10955 OS=Arabidopsis thaliana OX=3702 GN=At4g10955 PE=2 SV=1	S	Function unknown	GDSL esterase/lipase At4g10955 [Setaria italica]	--
Seita.2G337900	7.52463	9.62776	6.28998	6.37956	7.39121	8.33479	3.5196	3.7485	3.68899	3.32828	2.2439	3.1207	1.37063e-06	-0.945754	normal	6.20693e-09	-1.1761	down	[G]	Carbohydrate transport and metabolism	Molecular Function: hydrolase activity, hydrolyzing O-glycosyl compounds (GO:0004553);; Cellular Component: cell wall (GO:0005618);; Biological Process: xyloglucan metabolic process (GO:0010411);; Molecular Function: xyloglucan:xyloglucosyl transferase activity (GO:0016762);; Biological Process: cell wall biogenesis (GO:0042546);; Cellular Component: apoplast (GO:0048046);; Biological Process: ce…	K08235|4.7e-193|sita:101774802|K08235 xyloglucan:xyloglucosyl transferase [EC:2.4.1.207] | (RefSeq) probable xyloglucan endotransglucosylase/hydrolase protein 8	--	--	--	Glycosyl hydrolases family 16	Probable xyloglucan endotransglucosylase/hydrolase protein 8 OS=Arabidopsis thaliana OX=3702 GN=XTH8 PE=2 SV=2	G	Carbohydrate transport and metabolism	probable xyloglucan endotransglucosylase/hydrolase protein 8 [Setaria italica]	molecular function: catalytic activity (GO:0003824);; cellular component: cell (GO:0005623);; cellular component: cell part (GO:0044464);; biological process: metabolic process (GO:0008152);; biological process: cellular process (GO:0009987);; biological process: cellular component organization or biogenesis (GO:0071840);; cellular component: extracellular region (GO:0005576)
Seita.2G340400	0.969035	1.30635	1.75606	3.45439	4.09826	3.39222	1.5233	1.78575	0.869947	1.60454	0.872303	1.60238	0.929862	0.0512748	normal	3.48435e-06	-1.15689	down	--		Molecular Function: protein kinase activity (GO:0004672);; Molecular Function: ATP binding (GO:0005524);; Cellular Component: integral component of membrane (GO:0016021);;	K24104|1.0e-69|thj:104799061|K24104 GPN-loop GTPase | (RefSeq) LOW QUALITY PROTEIN: uncharacterized protein LOC104799061	--	--	--	Protein tyrosine and serine/threonine kinase	Putative cysteine-rich receptor-like protein kinase 20 OS=Arabidopsis thaliana OX=3702 GN=CRK20 PE=2 SV=2	T	Signal transduction mechanisms	cysteine-rich receptor-like protein kinase 15 [Setaria italica]	molecular function: catalytic activity (GO:0003824);; biological process: metabolic process (GO:0008152);; biological process: cellular process (GO:0009987);; molecular function: binding (GO:0005488);; cellular component: membrane (GO:0016020);; cellular component: membrane part (GO:0044425)
Seita.2G347600	1.46007	1.64742	1.50846	1.09362	1.66906	1.12252	3.3508	1.88522	3.68354	3.86714	3.79951	2.21678	0.00201247	0.779482	normal	1.5327e-05	1.11184	up	--	--	Cellular Component: Golgi apparatus (GO:0005794);; Cellular Component: trans-Golgi network (GO:0005802);; Cellular Component: plasma membrane (GO:0005886);; Biological Process: plant-type primary cell wall biogenesis (GO:0009833);; Cellular Component: integral component of membrane (GO:0016021);; Molecular Function: cellulose synthase (UDP-forming) activity (GO:0016760);; Biological Process: cell…	K20923|0.0e+00|sita:101766169|K20923 mixed-linked glucan synthase [EC:2.4.1.-] | (RefSeq) probable mixed-linked glucan synthase 9	--	--	--	Cellulose synthase	Probable mixed-linked glucan synthase 9 OS=Oryza sativa subsp. japonica OX=39947 GN=CSLF9 PE=3 SV=1	G	Carbohydrate transport and metabolism	probable mixed-linked glucan synthase 9 [Setaria italica]	cellular component: cell (GO:0005623);; cellular component: organelle (GO:0043226);; cellular component: cell part (GO:0044464);; cellular component: organelle part (GO:0044422);; cellular component: membrane (GO:0016020);; biological process: cellular process (GO:0009987);; biological process: single-organism process (GO:0044699);; biological process: cellular component organization or biogenesi…
Seita.2G351900	0.81575	0.951183	0.366314	1.13141	0.641228	1.36518	3.02905	2.06638	2.07089	1.69212	1.26677	2.48943	0.00122609	1.01313	up	0.240121	0.484528	normal	--	--	--	--	--	--	--	Wound-induced protein	--	S	Function unknown	uncharacterized protein LOC111256292 [Setaria italica]	--
Seita.2G352600	1.64796	1.45727	1.50666	1.61175	1.42665	1.47686	4.78628	3.1925	7.23048	2.09827	1.84466	1.17096	1.06344e-06	1.2689	up	0.772332	0.134931	normal	--	--	Biological Process: response to acid chemical (GO:0001101);; Biological Process: response to stress (GO:0006950);; Biological Process: response to osmotic stress (GO:0006970);; Biological Process: biological_process (GO:0008150);; Biological Process: response to external stimulus (GO:0009605);; Biological Process: response to biotic stimulus (GO:0009607);; Biological Process: response to wounding…	--	--	--	--	--	F-box protein At1g61340 OS=Arabidopsis thaliana OX=3702 GN=At1g61340 PE=2 SV=1	S	Function unknown	uncharacterized protein LOC101786658 [Setaria italica]	biological process: response to stimulus (GO:0050896);; biological process: multi-organism process (GO:0051704)
Seita.2G358200	20.5687	22.3215	27.2535	19.5259	16.9276	14.2701	54.4386	54.7895	49.7741	30.9995	26.7967	32.7112	1.84411e-20	1.13832	up	5.83412e-07	0.797199	normal	--	--	Biological Process: response to acid chemical (GO:0001101);; Cellular Component: cellular_component (GO:0005575);; Cellular Component: cell (GO:0005623);; Cellular Component: plasma membrane (GO:0005886);; Biological Process: cell communication (GO:0007154);; Biological Process: signal transduction (GO:0007165);; Biological Process: biological_process (GO:0008150);; Biological Process: response t…	--	--	--	--	Remorin, C-terminal region	Remorin 4.1 OS=Oryza sativa subsp. japonica OX=39947 GN=REM4.1 PE=1 SV=1	S	Function unknown	remorin 4.1 [Setaria italica]	biological process: response to stimulus (GO:0050896);; cellular component: cell (GO:0005623);; cellular component: membrane (GO:0016020);; cellular component: cell part (GO:0044464);; biological process: cellular process (GO:0009987);; biological process: biological regulation (GO:0065007);; biological process: signaling (GO:0023052);; biological process: single-organism process (GO:0044699)
Seita.2G363900	14.3526	23.5554	13.6364	12.2561	10.5944	19.0824	6.32741	5.4323	4.18855	5.37599	6.55292	5.46632	2.31685e-08	-1.321	down	0.000129032	-1.01773	down	--	--	--	--	--	--	--	--	--	--	--	--	--
Seita.2G372800	5.53838	3.94264	5.22881	5.95835	4.52665	3.92823	12.6628	10.4846	11.816	7.52743	6.90288	10.0193	5.61104e-13	1.15397	up	0.00555212	0.676468	normal	--	--	Cellular Component: nucleus (GO:0005634);; Cellular Component: cytoplasm (GO:0005737);;	K05857|4.4e-30|bna:106388063|K05857 phosphatidylinositol phospholipase C, delta [EC:3.1.4.11] | (RefSeq) phosphoinositide phospholipase C 4	Inositol phosphate metabolism (ko00562);; Phosphatidylinositol signaling system (ko04070)	[S]	Function unknown	Armadillo/beta-catenin-like repeat	U-box domain-containing protein 3 OS=Arabidopsis thaliana OX=3702 GN=PUB3 PE=2 SV=2	S	Function unknown	U-box domain-containing protein 4 [Setaria italica]	cellular component: cell (GO:0005623);; cellular component: organelle (GO:0043226);; cellular component: cell part (GO:0044464)
Seita.2G381600	10.6942	8.57942	8.30743	11.8212	13.1233	10.8686	25.8618	21.097	32.0074	26.2241	27.1575	28.8698	3.75492e-16	1.36653	up	5.014e-26	1.19085	up	--	--	Cellular Component: nucleus (GO:0005634);; Biological Process: signal transduction (GO:0007165);; Biological Process: negative regulation of transcription, DNA-templated (GO:0045892);;	--	--	--	--	Ethylene-responsive binding factor-associated repression	Ninja-family protein 5 OS=Zea mays OX=4577 PE=2 SV=1	S	Function unknown	ninja-family protein 3 [Setaria italica]	cellular component: cell (GO:0005623);; cellular component: organelle (GO:0043226);; cellular component: cell part (GO:0044464);; biological process: cellular process (GO:0009987);; biological process: biological regulation (GO:0065007)
Seita.2G386200	3.63447	6.34986	5.02799	7.109	7.72704	10.1492	8.47717	10.2706	8.97601	1.67427	4.35079	1.4123	0.002015	0.745602	normal	0.000413266	-1.14888	down	--	--	Biological Process: intracellular signal transduction (GO:0035556);;	--	--	--	--	C1 domain	--	--	--	uncharacterized protein LOC101778211 [Setaria italica]	biological process: cellular process (GO:0009987);; biological process: signaling (GO:0023052);; biological process: single-organism process (GO:0044699);; biological process: response to stimulus (GO:0050896);; biological process: biological regulation (GO:0065007)
Seita.2G395000	2.05382	1.58527	1.41141	1.6938	1.98565	1.35415	3.57234	3.76007	5.13868	4.12664	4.5601	4.21157	4.09304e-06	1.07159	up	1.3009e-08	1.20197	up	[HR]	Coenzyme transport and metabolism;; General function prediction only	Molecular Function: catalytic activity (GO:0003824);;	--	--	[R]	General function prediction only	alpha/beta hydrolase fold	--	S	Function unknown	uncharacterized protein LOC101783848 isoform X1 [Setaria italica]	molecular function: catalytic activity (GO:0003824)
Seita.2G402800	3.6966	2.96464	3.12618	1.32192	1.32407	0.914775	5.73298	7.43978	7.32137	6.34301	3.08236	4.57323	1.27645e-05	0.92642	normal	2.66798e-07	1.46055	up	[J]	Translation, ribosomal structure and biogenesis	Biological Process: regulation of alternative mRNA splicing, via spliceosome (GO:0000381);; Molecular Function: RNA binding (GO:0003723);; Cellular Component: nucleus (GO:0005634);; Cellular Component: cytoplasm (GO:0005737);; Cellular Component: nuclear speck (GO:0016607);; Biological Process: mRNA cis splicing, via spliceosome (GO:0045292);;	K12900|1.8e-84|sita:101777791|K12900 FUS-interacting serine-arginine-rich protein 1 | (RefSeq) serine/arginine-rich SC35-like splicing factor SCL33	Spliceosome (ko03040)	[R]	General function prediction only	RNA recognition motif. (a.k.a. RRM, RBD, or RNP domain)	Serine/arginine-rich SC35-like splicing factor SCL33 OS=Arabidopsis thaliana OX=3702 GN=SCL33 PE=1 SV=1	A	RNA processing and modification	serine/arginine-rich SC35-like splicing factor SCL33 [Setaria italica]	biological process: biological regulation (GO:0065007);; molecular function: binding (GO:0005488);; cellular component: cell (GO:0005623);; cellular component: organelle (GO:0043226);; cellular component: cell part (GO:0044464);; cellular component: membrane-enclosed lumen (GO:0031974);; cellular component: organelle part (GO:0044422);; biological process: metabolic process (GO:0008152);; biologi…
Seita.2G420900	11.5543	7.63998	11.1496	8.27739	9.23369	8.83159	22.7101	21.2614	24.4687	17.1053	16.4235	17.6724	4.82635e-12	1.09085	up	2.88063e-19	0.946664	normal	--	--	--	--	--	[O]	Posttranslational modification, protein turnover, chaperones	Zinc finger, C3HC4 type (RING finger)	E3 ubiquitin-protein ligase AIRP2 OS=Arabidopsis thaliana OX=3702 GN=AIRP2 PE=1 SV=1	O	Posttranslational modification, protein turnover, chaperones	uncharacterized protein LOC101777524 [Setaria italica]	--
Seita.2G431100	3.54962	7.59635	7.07665	9.97524	11.2221	20.4402	3.88335	3.82709	5.58319	4.69697	2.73345	5.47714	0.381963	-0.332275	normal	9.38354e-06	-1.26183	down	--	--	Molecular Function: peroxidase activity (GO:0004601);; Cellular Component: extracellular region (GO:0005576);; Biological Process: response to oxidative stress (GO:0006979);; Molecular Function: heme binding (GO:0020037);; Biological Process: hydrogen peroxide catabolic process (GO:0042744);; Molecular Function: metal ion binding (GO:0046872);;	K00430|1.2e-119|zma:100384441|K00430 peroxidase [EC:1.11.1.7] | (RefSeq) uncharacterized protein LOC100384441 precursor	Phenylpropanoid biosynthesis (ko00940)	--	--	Peroxidase	Peroxidase 66 OS=Zea mays OX=4577 GN=PER66 PE=1 SV=1	Q	Secondary metabolites biosynthesis, transport and catabolism	uncharacterized protein LOC101777526 [Setaria italica]	molecular function: catalytic activity (GO:0003824);; molecular function: antioxidant activity (GO:0016209);; biological process: metabolic process (GO:0008152);; biological process: cellular process (GO:0009987);; biological process: single-organism process (GO:0044699);; biological process: response to stimulus (GO:0050896);; biological process: detoxification (GO:0098754);; cellular component:…
Seita.2G431200	3.34192	10.4722	3.17536	4.41495	12.6713	7.17947	1.82675	1.67644	1.6457	2.89456	7.5642	1.8454	0.000678685	-1.04243	down	0.400364	-0.368042	normal	--	--	Molecular Function: peroxidase activity (GO:0004601);; Cellular Component: extracellular region (GO:0005576);; Biological Process: response to oxidative stress (GO:0006979);; Molecular Function: heme binding (GO:0020037);; Biological Process: hydrogen peroxide catabolic process (GO:0042744);; Molecular Function: metal ion binding (GO:0046872);;	K00430|3.3e-122|sbi:8078554|K00430 peroxidase [EC:1.11.1.7] | (RefSeq) peroxidase 42	Phenylpropanoid biosynthesis (ko00940)	--	--	Peroxidase	Peroxidase 2 OS=Oryza sativa subsp. indica OX=39946 GN=PRX112 PE=3 SV=2	Q	Secondary metabolites biosynthesis, transport and catabolism	peroxidase 2-like isoform X2 [Setaria italica]	molecular function: catalytic activity (GO:0003824);; molecular function: antioxidant activity (GO:0016209);; biological process: metabolic process (GO:0008152);; biological process: cellular process (GO:0009987);; biological process: single-organism process (GO:0044699);; biological process: response to stimulus (GO:0050896);; biological process: detoxification (GO:0098754);; cellular component:…
Seita.2G431300	5.19993	10.2233	6.33197	9.47297	16.397	13.5688	4.85445	3.95939	3.70259	5.91578	6.7893	3.68206	0.0259579	-0.623511	normal	5.19241e-05	-1.03124	down	--	--	Molecular Function: peroxidase activity (GO:0004601);; Cellular Component: extracellular region (GO:0005576);; Biological Process: response to oxidative stress (GO:0006979);; Molecular Function: heme binding (GO:0020037);; Biological Process: hydrogen peroxide catabolic process (GO:0042744);; Molecular Function: metal ion binding (GO:0046872);;	K00430|2.8e-169|sita:111256430|K00430 peroxidase [EC:1.11.1.7] | (RefSeq) peroxidase 2-like	Phenylpropanoid biosynthesis (ko00940)	--	--	Peroxidase	Peroxidase 2 OS=Oryza sativa subsp. japonica OX=39947 GN=PRX112 PE=2 SV=1	Q	Secondary metabolites biosynthesis, transport and catabolism	peroxidase 2-like [Setaria italica]	molecular function: catalytic activity (GO:0003824);; molecular function: antioxidant activity (GO:0016209);; biological process: metabolic process (GO:0008152);; biological process: cellular process (GO:0009987);; biological process: single-organism process (GO:0044699);; biological process: response to stimulus (GO:0050896);; biological process: detoxification (GO:0098754);; cellular component:…
Seita.2G436000	5.14428	2.61191	2.64105	3.23505	2.31768	2.84541	9.28485	13.1206	9.45083	9.94717	3.58223	5.69841	1.20792e-07	1.2766	up	0.00455037	0.888735	normal	--	--	Molecular Function: DNA binding (GO:0003677);; Cellular Component: nucleus (GO:0005634);; Biological Process: regulation of transcription, DNA-templated (GO:0006355);;	K00521|8.4e-37|cmos:111447866|K00521 ferric-chelate reductase [EC:1.16.1.7] | (RefSeq) ferric reduction oxidase 7, chloroplastic-like	--	--	--	No apical meristem (NAM) protein	NAC transcription factor NAM-B1 OS=Hordeum vulgare subsp. spontaneum OX=77009 GN=NAM-B1 PE=4 SV=1	K	Transcription	NAC domain-containing protein 48 [Setaria italica]	molecular function: binding (GO:0005488);; cellular component: cell (GO:0005623);; cellular component: organelle (GO:0043226);; cellular component: cell part (GO:0044464);; biological process: biological regulation (GO:0065007)
Seita.2G438500	116.561	90.1018	116.91	61.5388	71.8556	45.2691	473.331	559.277	641.51	319.566	159.875	119.933	1.43113e-59	2.2211	up	0.0021823	1.05822	up	[M]	Cell wall/membrane/envelope biogenesis	Molecular Function: transferase activity, transferring glycosyl groups (GO:0016757);;	K18819|1.4e-200|sita:101766584|K18819 inositol 3-alpha-galactosyltransferase [EC:2.4.1.123] | (RefSeq) galactinol synthase 2	Galactose metabolism (ko00052)	[G]	Carbohydrate transport and metabolism	Glycosyl transferase family 8	Galactinol synthase 2 OS=Arabidopsis thaliana OX=3702 GN=GOLS2 PE=1 SV=1	G	Carbohydrate transport and metabolism	galactinol synthase 2 [Setaria italica]	molecular function: catalytic activity (GO:0003824)
Seita.3G002200	0.882296	0.69005	0.796906	0.485202	0.33221	0.301398	2.58595	4.46842	5.8058	1.75079	2.01725	1.89739	5.32352e-18	1.93598	up	8.56173e-20	1.98603	up	[O]	Posttranslational modification, protein turnover, chaperones	Molecular Function: ATP binding (GO:0005524);; Molecular Function: phosphatidylinositol phosphate kinase activity (GO:0016307);;	K00921|0.0e+00|sita:101785334|K00921 1-phosphatidylinositol-3-phosphate 5-kinase [EC:2.7.1.150] | (RefSeq) 1-phosphatidylinositol-3-phosphate 5-kinase FAB1A isoform X1	Inositol phosphate metabolism (ko00562);; Phosphatidylinositol signaling system (ko04070);; Phagosome (ko04145)	[T]	Signal transduction mechanisms	Phosphatidylinositol-4-phosphate 5-Kinase	Putative 1-phosphatidylinositol-3-phosphate 5-kinase FAB1D OS=Arabidopsis thaliana OX=3702 GN=FAB1D PE=3 SV=1	T	Signal transduction mechanisms	1-phosphatidylinositol-3-phosphate 5-kinase FAB1A isoform X1 [Setaria italica]	molecular function: binding (GO:0005488);; molecular function: catalytic activity (GO:0003824);; biological process: metabolic process (GO:0008152);; biological process: cellular process (GO:0009987)
Seita.3G014100	66.6948	50.6534	61.0683	81.4508	62.8717	114.629	150.07	119.948	146.149	127.882	111.689	192.804	1.04949e-18	1.16331	up	0.0199288	0.633391	normal	--	--	--	--	--	--	--	Aluminium induced protein	Stem-specific protein TSJT1 OS=Nicotiana tabacum OX=4097 GN=TSJT1 PE=2 SV=1	S	Function unknown	stem-specific protein TSJT1 [Setaria italica]	--
Seita.3G034800	6.83444	4.00223	5.14318	3.61168	3.73716	2.46289	7.77617	6.69307	8.01174	9.97082	7.1666	7.11325	0.129097	0.426647	normal	1.41802e-06	1.11897	up	--	--	Molecular Function: nucleic acid binding (GO:0003676);; Molecular Function: endonuclease activity (GO:0004519);; Biological Process: DNA catabolic process (GO:0006308);;	--	--	--	--	S1/P1 Nuclease	Endonuclease 2 OS=Arabidopsis thaliana OX=3702 GN=ENDO2 PE=1 SV=1	S	Function unknown	hypothetical protein SETIT_3G034800v2 [Setaria italica]	molecular function: binding (GO:0005488);; molecular function: catalytic activity (GO:0003824);; biological process: metabolic process (GO:0008152);; biological process: cellular process (GO:0009987)
Seita.3G050700	1.81269	1.177	1.42305	0.777593	0.722886	0.918868	5.71263	5.66362	8.50516	5.69274	2.25563	2.02217	7.6268e-25	1.94704	up	4.94529e-07	1.45915	up	--		Molecular Function: protein serine/threonine kinase activity (GO:0004674);; Molecular Function: ATP binding (GO:0005524);; Cellular Component: integral component of membrane (GO:0016021);;	K24104|1.5e-61|thj:104799061|K24104 GPN-loop GTPase | (RefSeq) LOW QUALITY PROTEIN: uncharacterized protein LOC104799061	--	--	--	Protein tyrosine and serine/threonine kinase	Cysteine-rich receptor-like protein kinase 2 OS=Arabidopsis thaliana OX=3702 GN=CRK2 PE=1 SV=1	T	Signal transduction mechanisms	cysteine-rich receptor-like protein kinase 2 isoform X1 [Setaria italica]	molecular function: catalytic activity (GO:0003824);; biological process: metabolic process (GO:0008152);; biological process: cellular process (GO:0009987);; molecular function: binding (GO:0005488);; cellular component: membrane (GO:0016020);; cellular component: membrane part (GO:0044425)
Seita.3G051700	2.19692	2.64355	1.8453	1.63681	2.031	2.99883	1.46594	0.698566	1.93934	0.334824	0.756559	0.387228	0.331124	-0.414272	normal	0.000555869	-1.1823	down	--	--	--	--	--	--	--	--	--	--	--	hypothetical protein SETIT_3G051700v2 [Setaria italica]	--
Seita.3G057100	24.4	12.8994	18.5797	19.5597	11.3441	9.1604	31.0952	36.2182	34.2556	37.8063	44.7834	35.1303	0.0047064	0.720988	normal	5.45632e-06	1.22679	up	--	--	--	--	--	--	--	--	--	--	--	hypothetical protein SETIT_3G057100v2 [Setaria italica]	--
Seita.3G060600	4.08245	5.55669	3.86828	4.72086	7.17675	7.66585	5.41897	4.21852	3.52716	2.94606	3.32085	1.83994	0.96688	-0.0199718	normal	4.21499e-05	-1.03822	down	--		Molecular Function: protein serine/threonine kinase activity (GO:0004674);; Molecular Function: ATP binding (GO:0005524);; Cellular Component: integral component of membrane (GO:0016021);; Biological Process: recognition of pollen (GO:0048544);;	K01180|8.1e-59|cmax:111487562|K01180 endo-1,3(4)-beta-glucanase [EC:3.2.1.6] | (RefSeq) uncharacterized protein LOC111487562	--	--	--	Protein kinase domain	G-type lectin S-receptor-like serine/threonine-protein kinase At2g19130 OS=Arabidopsis thaliana OX=3702 GN=At2g19130 PE=2 SV=1	T	Signal transduction mechanisms	hypothetical protein SETIT_3G060600v2 [Setaria italica]	molecular function: catalytic activity (GO:0003824);; biological process: metabolic process (GO:0008152);; biological process: cellular process (GO:0009987);; molecular function: binding (GO:0005488);; cellular component: membrane (GO:0016020);; cellular component: membrane part (GO:0044425);; biological process: reproduction (GO:0000003);; biological process: reproductive process (GO:0022414);; …
Seita.3G063000	105.369	163.346	107.823	97.5842	114.706	137.382	94.8239	74.5256	117.806	28.1025	46.2307	22.8112	0.232317	-0.329276	normal	2.71225e-12	-1.55617	down	--	--	Cellular Component: nucleosome (GO:0000786);; Cellular Component: nuclear chromatin (GO:0000790);; Molecular Function: DNA binding (GO:0003677);; Biological Process: chromatin organization (GO:0006325);; Biological Process: chromatin silencing (GO:0006342);; Molecular Function: protein heterodimerization activity (GO:0046982);;	K11251|2.0e-72|sita:101765107|K11251 histone H2A | (RefSeq) probable histone H2A.5	--	[B]	Chromatin structure and dynamics	C-terminus of histone H2A	Probable histone H2A.5 OS=Oryza sativa subsp. indica OX=39946 GN=OsI_002060 PE=3 SV=1	B	Chromatin structure and dynamics	probable histone H2A.5 [Setaria italica]	cellular component: cell (GO:0005623);; cellular component: macromolecular complex (GO:0032991);; cellular component: organelle (GO:0043226);; cellular component: organelle part (GO:0044422);; cellular component: cell part (GO:0044464);; cellular component: membrane-enclosed lumen (GO:0031974);; molecular function: binding (GO:0005488);; biological process: cellular process (GO:0009987);; biologi…
Seita.3G074700	1.10834	0.458857	0.360297	0.263705	0.457515	0.475463	6.86584	4.61106	9.38065	1.93232	2.26216	3.02954	1.33503e-06	1.42562	up	1.91853e-12	1.86501	up	[Q]	Secondary metabolites biosynthesis, transport and catabolism	Molecular Function: oxidoreductase activity (GO:0016491);; Molecular Function: metal ion binding (GO:0046872);;	K04125|8.0e-197|sita:101773051|K04125 gibberellin 2beta-dioxygenase [EC:1.14.11.13] | (RefSeq) gibberellin 2-beta-dioxygenase 1	Diterpenoid biosynthesis (ko00904)	[QR]	Secondary metabolites biosynthesis, transport and catabolism;; General function prediction only	2OG-Fe(II) oxygenase superfamily	Gibberellin 2-beta-dioxygenase 3 OS=Oryza sativa subsp. japonica OX=39947 GN=GA2OX3 PE=1 SV=1	Q	Secondary metabolites biosynthesis, transport and catabolism	gibberellin 2-beta-dioxygenase 1 [Setaria italica]	molecular function: catalytic activity (GO:0003824);; molecular function: binding (GO:0005488)
Seita.3G077600	18.1774	15.8112	14.4712	25.152	16.9931	16.4823	34.1096	34.2391	34.1967	31.3513	37.8094	48.8387	3.18017e-13	1.02369	up	0.000201661	0.882027	normal	--	--	--	--	--	--	--	--	--	--	--	hypothetical protein SETIT_3G077600v2 [Setaria italica]	--
Seita.3G085400	1.3945	2.10723	1.23898	1.29445	2.07478	1.62384	0.907007	1.08588	1.57466	0.585481	0.825479	0.448101	0.513299	-0.284561	normal	0.000928552	-1.01984	down	--	--	Molecular Function: DNA binding (GO:0003677);; Molecular Function: nuclease activity (GO:0004518);; Cellular Component: nucleus (GO:0005634);;	K10746|0.0e+00|sita:101771049|K10746 exonuclease 1 [EC:3.1.-.-] | (RefSeq) exonuclease 1	Mismatch repair (ko03430)	[L]	Replication, recombination and repair	XPG N-terminal domain	Exonuclease 1 OS=Arabidopsis thaliana OX=3702 GN=EXO1 PE=2 SV=2	L	Replication, recombination and repair	exonuclease 1 [Setaria italica]	molecular function: binding (GO:0005488);; molecular function: catalytic activity (GO:0003824);; cellular component: cell (GO:0005623);; cellular component: organelle (GO:0043226);; cellular component: cell part (GO:0044464)
Seita.3G087100	2.68551	3.22868	1.94896	1.2535	1.00678	1.2716	14.1137	12.5916	14.4686	5.25801	6.24583	7.77692	2.96382e-28	2.05813	up	3.56263e-17	1.99539	up	--	--	--	--	--	--	--	--	--	--	--	atherin-like [Setaria italica]	--
Seita.3G099000	42.7214	61.6456	76.2882	31.4705	33.667	39.7009	69.351	79.3286	56.3833	13.6604	7.53141	13.9014	0.591341	0.181473	normal	4.61511e-10	-1.3494	down	--	--	Cellular Component: integral component of membrane (GO:0016021);;	--	--	--	--	Domain of unknown function	--	S	Function unknown	uncharacterized protein LOC101778356 [Setaria italica]	cellular component: membrane (GO:0016020);; cellular component: membrane part (GO:0044425)
Seita.3G102200	0.473147	0.687137	1.03671	1.15037	0.328299	1.01579	1.71811	2.46679	2.94698	1.61555	1.60146	2.27284	0.000479542	1.05922	up	0.113718	0.624818	normal	--	--	Cellular Component: cellular_component (GO:0005575);; Cellular Component: intracellular (GO:0005622);; Cellular Component: cell (GO:0005623);; Cellular Component: cytoplasm (GO:0005737);; Cellular Component: vacuole (GO:0005773);; Cellular Component: vacuolar membrane (GO:0005774);; Cellular Component: cell-cell junction (GO:0005911);; Cellular Component: plasmodesma (GO:0009506);; Cellular Compo…	--	--	--	--	Embryo-specific protein 3, (ATS3)	Embryo-specific protein ATS3B OS=Arabidopsis thaliana OX=3702 GN=ATS3B PE=1 SV=1	S	Function unknown	embryo-specific protein ATS3A [Setaria italica]	cellular component: cell (GO:0005623);; cellular component: cell part (GO:0044464);; cellular component: organelle (GO:0043226);; cellular component: membrane (GO:0016020);; cellular component: organelle part (GO:0044422);; cellular component: cell junction (GO:0030054);; cellular component: membrane part (GO:0044425);; cellular component: symplast (GO:0055044)
Seita.3G103300	0.38094	0.387004	0.692385	0.395723	0.381088	0.784813	3.50841	2.59564	3.38434	1.07957	0.906575	2.85418	7.64295e-07	1.4453	up	--	--	--	--	--	--	--	--	--	--	--	--	--	--	hypothetical protein SETIT_3G103300v2 [Setaria italica]	--
Seita.3G104800	9.96324	12.3533	12.1988	11.9731	12.4927	11.7667	22.4092	26.1793	27.9598	19.1165	17.4466	18.1823	1.26364e-14	1.08751	up	1.13074e-07	0.592804	normal	--	--	--	--	--	[C]	Energy production and conversion	--	--	--	--	GPALPP motifs-containing protein 1 [Setaria italica]	--
Seita.3G105100	20.1616	21.5758	13.7358	16.0705	20.5355	24.0979	7.09446	6.19616	7.73077	7.70264	12.2462	5.96809	1.87578e-10	-1.21028	down	0.000106443	-0.998852	normal	--	--	Molecular Function: protein binding (GO:0005515);;	--	--	--	--	Leucine rich repeat	Leucine-rich repeat extensin-like protein 2 OS=Arabidopsis thaliana OX=3702 GN=LRX2 PE=1 SV=1	S	Function unknown	leucine-rich repeat extensin-like protein 4 [Setaria italica]	molecular function: binding (GO:0005488)
Seita.3G110800	3.42454	1.56936	0.634467	2.02173	1.62245	0.698466	0.397683	0.184422	0.369398	0.922182	0.445151	0.026253	0.000389521	-1.10515	down	0.178397	-0.51744	normal	[R]	General function prediction only	Molecular Function: acid phosphatase activity (GO:0003993);;	K20728|9.9e-54|thj:104814965|K20728 vegetative storage protein 2 | (RefSeq) vegetative storage protein 2-like	MAPK signaling pathway - plant (ko04016)	--	--	HAD superfamily, subfamily IIIB (Acid phosphatase)	Acid phosphatase 1 OS=Solanum lycopersicum OX=4081 GN=APS1 PE=2 SV=1	S	Function unknown	acid phosphatase 1 [Setaria italica]	molecular function: catalytic activity (GO:0003824);; biological process: metabolic process (GO:0008152);; biological process: cellular process (GO:0009987)
Seita.3G111700	54.4765	36.4268	56.6052	41.289	38.3716	34.4133	138.771	131.341	161.056	114.536	106.624	127.782	2.38611e-20	1.43046	up	2.52106e-40	1.56307	up	--	--	Molecular Function: metal ion binding (GO:0046872);;	K23047|1.6e-62|pavi:110761616|K23047 E3 ubiquitin-protein ligase UNKL [EC:2.3.2.27] | (RefSeq) zinc finger CCCH domain-containing protein 2-like	--	[R]	General function prediction only	Zinc finger C-x8-C-x5-C-x3-H type (and similar)	Zinc finger CCCH domain-containing protein 35 OS=Oryza sativa subsp. japonica OX=39947 GN=Os05g0195200 PE=2 SV=1	S	Function unknown	zinc finger CCCH domain-containing protein 35 [Setaria italica]	molecular function: binding (GO:0005488)
Seita.3G119400	57.5844	52.0002	59.6164	85.2855	95.9433	86.6593	136.595	125.535	169.505	131.073	81.2974	96.7707	1.80858e-25	1.29341	up	0.376436	0.205072	normal	[M]	Cell wall/membrane/envelope biogenesis	Molecular Function: UDP-glucose 4-epimerase activity (GO:0003978);; Biological Process: galactose metabolic process (GO:0006012);;	K01784|7.5e-208|sita:101782923|K01784 UDP-glucose 4-epimerase [EC:5.1.3.2] | (RefSeq) UDP-glucose 4-epimerase 1	Galactose metabolism (ko00052);; Amino sugar and nucleotide sugar metabolism (ko00520)	[M]	Cell wall/membrane/envelope biogenesis	GDP-mannose 4,6 dehydratase	UDP-glucose 4-epimerase 1 OS=Oryza sativa subsp. japonica OX=39947 GN=UGE-1 PE=2 SV=1	Q	Secondary metabolites biosynthesis, transport and catabolism	hypothetical protein SEVIR_3G121400v2 [Setaria viridis]	molecular function: catalytic activity (GO:0003824);; biological process: metabolic process (GO:0008152);; biological process: single-organism process (GO:0044699)
Seita.3G137100	0.397112	0.2503	0	0.931268	0.567401	0.454992	1.04083	1.19245	0.934038	4.73776	1.32902	2.38419	0.0415429	0.683611	normal	0.000766387	1.16024	up	--	--	--	--	--	--	--	--	--	--	--	uncharacterized protein LOC101777254 [Setaria italica]	--
Seita.3G138700	7.74771	8.10385	10.0261	4.30147	4.56712	3.50692	56.8805	59.4012	104.359	17.739	5.24076	5.38397	4.51925e-47	2.66957	up	0.149318	0.582774	normal	[F]	Nucleotide transport and metabolism	Molecular Function: CTP synthase activity (GO:0003883);; Molecular Function: ATP binding (GO:0005524);; Biological Process: glutamine metabolic process (GO:0006541);; Biological Process: 'de novo' CTP biosynthetic process (GO:0044210);;	K01937|0.0e+00|sita:101783072|K01937 CTP synthase [EC:6.3.4.2] | (RefSeq) CTP synthase isoform X1	Pyrimidine metabolism (ko00240)	[F]	Nucleotide transport and metabolism	CTP synthase N-terminus	--	F	Nucleotide transport and metabolism	CTP synthase isoform X2 [Setaria italica]	molecular function: catalytic activity (GO:0003824);; molecular function: binding (GO:0005488);; biological process: metabolic process (GO:0008152);; biological process: cellular process (GO:0009987);; biological process: single-organism process (GO:0044699)
Seita.3G139000	1.02234	1.05668	0.834894	3.64209	3.02677	1.88375	3.82254	3.83686	6.22359	12.2797	12.2751	10.2155	1.57114e-12	1.70104	up	6.83235e-15	1.72192	up	[T]	Signal transduction mechanisms	Molecular Function: protein serine/threonine phosphatase activity (GO:0004722);; Molecular Function: magnesium-dependent protein serine/threonine phosphatase activity (GO:0004724);; Cellular Component: nucleus (GO:0005634);; Cellular Component: cytosol (GO:0005829);; Biological Process: negative regulation of abscisic acid-activated signaling pathway (GO:0009788);; Biological Process: positive re…	K14497|3.6e-198|sita:101754855|K14497 protein phosphatase 2C [EC:3.1.3.16] | (RefSeq) probable protein phosphatase 2C 51	MAPK signaling pathway - plant (ko04016);; Plant hormone signal transduction (ko04075)	[T]	Signal transduction mechanisms	Protein phosphatase 2C	Protein phosphatase 2C 51 OS=Oryza sativa subsp. japonica OX=39947 GN=PP2C51 PE=1 SV=1	T	Signal transduction mechanisms	probable protein phosphatase 2C 51 [Setaria italica]	molecular function: catalytic activity (GO:0003824);; biological process: metabolic process (GO:0008152);; biological process: cellular process (GO:0009987);; cellular component: cell (GO:0005623);; cellular component: organelle (GO:0043226);; cellular component: cell part (GO:0044464);; biological process: biological regulation (GO:0065007);; molecular function: binding (GO:0005488)
Seita.3G139200	0.613026	0.801788	0.595831	0.315875	0.816166	0.78787	1.83142	2.06337	1.92308	1.45079	2.50313	2.10154	1.57271e-05	1.13705	up	0.00165427	1.06211	up	--	--	Molecular Function: DNA binding (GO:0003677);; Molecular Function: transcription factor activity, sequence-specific DNA binding (GO:0003700);; Cellular Component: nucleus (GO:0005634);;	K09286|7.4e-25|lja:Lj0g3v0360709.1|K09286 EREBP-like factor | (RefSeq) Lj0g3v0360709.1; -	--	--	--	AP2 domain	Ethylene-responsive transcription factor ERF061 OS=Arabidopsis thaliana OX=3702 GN=ERF061 PE=2 SV=1	K	Transcription	ethylene-responsive transcription factor ERF061 [Setaria italica]	molecular function: binding (GO:0005488);; molecular function: nucleic acid binding transcription factor activity (GO:0001071);; biological process: biological regulation (GO:0065007);; cellular component: cell (GO:0005623);; cellular component: organelle (GO:0043226);; cellular component: cell part (GO:0044464)
Seita.3G140700	12.4855	8.30752	10.5526	7.26842	7.56177	6.87747	36.4481	28.9376	39.6272	20.4594	17.3276	22.1485	9.40115e-23	1.58896	up	1.96662e-24	1.40127	up	--	--	Molecular Function: transcription factor activity, sequence-specific DNA binding (GO:0003700);; Cellular Component: nucleus (GO:0005634);; Biological Process: regulation of transcription, DNA-templated (GO:0006355);; Molecular Function: sequence-specific DNA binding (GO:0043565);;	K09060|5.0e-202|sita:101755376|K09060 plant G-box-binding factor | (RefSeq) common plant regulatory factor 1	--	--	--	G-box binding protein MFMR	Common plant regulatory factor 1 OS=Petroselinum crispum OX=4043 GN=CPRF1 PE=2 SV=1	K	Transcription	common plant regulatory factor 1 [Setaria italica]	molecular function: nucleic acid binding transcription factor activity (GO:0001071);; biological process: biological regulation (GO:0065007);; cellular component: cell (GO:0005623);; cellular component: organelle (GO:0043226);; cellular component: cell part (GO:0044464);; molecular function: binding (GO:0005488)
Seita.3G143600	0.635068	0.523215	0.688483	0.539302	0.689463	0.595171	1.62437	1.36863	2.02365	1.3969	0.890763	1.92523	0.000189568	1.03379	up	0.0184407	0.808816	normal	--	--	--	--	--	--	--	--	--	--	--	hypothetical protein SETIT_3G143600v2 [Setaria italica]	--
Seita.3G148400	1.10879	0.930986	0.621138	1.08568	0.828727	2.5026	3.0378	3.62209	1.89123	2.2165	0.961517	1.69437	0.00137359	1.00023	up	0.892545	0.0807639	normal	--	--	--	--	--	--	--	--	--	--	--	hypothetical protein SETIT_3G148400v2 [Setaria italica]	--
Seita.3G157400	1.17121	1.21458	0.176245	1.00015	1.14008	0.754261	2.18733	3.17849	2.39566	7.37916	9.75188	5.26197	--	--	--	1.84365e-09	1.8281	up	--	--	Biological Process: lipid transport (GO:0006869);;	--	--	--	--	Probable lipid transfer	--	S	Function unknown	non-specific lipid-transfer protein 2 [Setaria italica]	biological process: single-organism process (GO:0044699);; biological process: localization (GO:0051179)
Seita.3G157500	26.6155	25.6593	20.5047	22.7333	21.9851	28.2863	35.9121	31.4268	24.7704	56.7282	59.1045	51.0459	0.29976	0.305861	normal	6.12793e-11	1.1105	up	--	--	Biological Process: lipid transport (GO:0006869);;	--	--	--	--	Probable lipid transfer	Non-specific lipid-transfer protein 2 OS=Oryza sativa subsp. indica OX=39946 GN=LTP-2 PE=3 SV=2	S	Function unknown	non-specific lipid-transfer protein 2 [Setaria italica]	biological process: single-organism process (GO:0044699);; biological process: localization (GO:0051179)
Seita.3G162600	22.354	19.0528	21.8125	17.3118	17.5947	18.0218	42.5789	40.3154	48.5446	23.9117	20.9063	22.3692	6.04423e-17	1.01882	up	0.011084	0.347907	normal	[E]	Amino acid transport and metabolism	--	--	--	[I]	Lipid transport and metabolism	alpha/beta hydrolase fold	--	I	Lipid transport and metabolism	hypothetical protein SETIT_3G162600v2 [Setaria italica]	--
Seita.3G164700	38.1794	26.2891	33.9764	32.5805	36.8899	28.5165	128.372	122.975	126.999	111.523	113.152	111.784	2.2638e-44	1.8344	up	8.66752e-61	1.73808	up	[T]	Signal transduction mechanisms	Molecular Function: protein serine/threonine phosphatase activity (GO:0004722);; Molecular Function: magnesium-dependent protein serine/threonine phosphatase activity (GO:0004724);; Cellular Component: nucleus (GO:0005634);; Cellular Component: cytosol (GO:0005829);; Molecular Function: metal ion binding (GO:0046872);;	K14497|4.0e-215|sita:101769449|K14497 protein phosphatase 2C [EC:3.1.3.16] | (RefSeq) probable protein phosphatase 2C 50	MAPK signaling pathway - plant (ko04016);; Plant hormone signal transduction (ko04075)	[T]	Signal transduction mechanisms	Protein phosphatase 2C	Protein phosphatase 2C 50 OS=Oryza sativa subsp. japonica OX=39947 GN=PP2C50 PE=1 SV=1	T	Signal transduction mechanisms	probable protein phosphatase 2C 50 [Setaria italica]	molecular function: catalytic activity (GO:0003824);; biological process: metabolic process (GO:0008152);; biological process: cellular process (GO:0009987);; cellular component: cell (GO:0005623);; cellular component: organelle (GO:0043226);; cellular component: cell part (GO:0044464);; molecular function: binding (GO:0005488)
Seita.3G173400	2.81904	2.8398	2.75833	3.28122	2.65117	5.0278	8.60839	6.4721	9.12398	8.37573	4.08739	13.7432	4.84962e-12	1.32867	up	0.016469	0.838545	normal	--	--	--	--	--	[K]	Transcription	--	--	--	--	uncharacterized protein LOC101764024 [Setaria italica]	--
Seita.3G176900	7.38175	9.93999	8.78323	11.6659	10.7424	10.8633	6.29202	7.17577	5.53788	5.42968	5.13433	5.10457	0.0484096	-0.400073	normal	3.44855e-21	-1.03395	down	[G]	Carbohydrate transport and metabolism	Molecular Function: alpha,alpha-trehalose-phosphate synthase (UDP-forming) activity (GO:0003825);; Cellular Component: cytoplasm (GO:0005737);; Cellular Component: cytosol (GO:0005829);; Biological Process: trehalose biosynthetic process (GO:0005992);; Biological Process: trehalose metabolism in response to stress (GO:0070413);;	K16055|0.0e+00|sita:101778895|K16055 trehalose 6-phosphate synthase/phosphatase [EC:2.4.1.15 3.1.3.12] | (RefSeq) alpha,alpha-trehalose-phosphate synthase [UDP-forming] 1	Starch and sucrose metabolism (ko00500)	[G]	Carbohydrate transport and metabolism	Glycosyltransferase family 20	Alpha,alpha-trehalose-phosphate synthase [UDP-forming] 1 OS=Arabidopsis thaliana OX=3702 GN=TPS1 PE=1 SV=1	G	Carbohydrate transport and metabolism	alpha,alpha-trehalose-phosphate synthase [UDP-forming] 1 [Setaria italica]	molecular function: catalytic activity (GO:0003824);; cellular component: cell (GO:0005623);; cellular component: cell part (GO:0044464);; biological process: metabolic process (GO:0008152);; biological process: cellular process (GO:0009987);; biological process: single-organism process (GO:0044699)
Seita.3G178900	43.3104	54.91	43.6727	19.1642	21.4768	22.9214	22.7284	32.0703	18.3713	6.4732	8.98098	4.71477	0.000108375	-0.809335	normal	2.47538e-11	-1.42111	down	[K]	Transcription	Molecular Function: O-methyltransferase activity (GO:0008171);; Molecular Function: S-adenosylmethionine-dependent methyltransferase activity (GO:0008757);; Biological Process: aromatic compound biosynthetic process (GO:0019438);; Biological Process: methylation (GO:0032259);; Molecular Function: protein dimerization activity (GO:0046983);;	K22588|3.7e-93|dosa:Os09t0344500-01|K22588 acetylserotonin O-methyltransferase, plant [EC:2.1.1.4] | (RefSeq) Os09g0344500; Similar to O-methyltransferase ZRP4 (EC 2.1.1.-) (OMT).	Tryptophan metabolism (ko00380)	[R]	General function prediction only	O-methyltransferase domain	O-methyltransferase ZRP4 OS=Zea mays OX=4577 GN=ZRP4 PE=2 SV=1	S	Function unknown	O-methyltransferase ZRP4 [Setaria italica]	molecular function: catalytic activity (GO:0003824);; biological process: metabolic process (GO:0008152);; biological process: cellular process (GO:0009987);; molecular function: binding (GO:0005488)
Seita.3G179200	4.41683	6.00487	3.18305	5.81076	4.62355	3.74179	2.0581	1.10451	1.1938	0.789119	0.709603	0.585657	1.88673e-05	-1.16408	down	2.37991e-19	-2.1799	down	[K]	Transcription	Molecular Function: O-methyltransferase activity (GO:0008171);; Molecular Function: S-adenosylmethionine-dependent methyltransferase activity (GO:0008757);; Biological Process: aromatic compound biosynthetic process (GO:0019438);; Biological Process: methylation (GO:0032259);; Molecular Function: protein dimerization activity (GO:0046983);;	K22588|2.9e-98|ats:109738391|K22588 acetylserotonin O-methyltransferase, plant [EC:2.1.1.4] | (RefSeq) LOC109738391; acetylserotonin O-methyltransferase 1-like	Tryptophan metabolism (ko00380)	[R]	General function prediction only	O-methyltransferase domain	O-methyltransferase ZRP4 OS=Zea mays OX=4577 GN=ZRP4 PE=2 SV=1	S	Function unknown	O-methyltransferase ZRP4 [Setaria italica]	molecular function: catalytic activity (GO:0003824);; biological process: metabolic process (GO:0008152);; biological process: cellular process (GO:0009987);; molecular function: binding (GO:0005488)
Seita.3G185800	125.611	143.744	157.505	155.235	169.346	159.197	329.154	357.759	258.559	131.935	124.324	122.95	2.94789e-14	1.08681	up	0.000130189	-0.328565	normal	--	--	Molecular Function: calcium ion binding (GO:0005509);; Cellular Component: endoplasmic reticulum lumen (GO:0005788);; Cellular Component: endoplasmic reticulum membrane (GO:0005789);; Biological Process: protein folding (GO:0006457);; Biological Process: endoplasmic reticulum unfolded protein response (GO:0030968);; Molecular Function: unfolded protein binding (GO:0051082);;	K08057|3.3e-194|sita:101777678|K08057 calreticulin | (RefSeq) calreticulin-3	Protein processing in endoplasmic reticulum (ko04141);; Phagosome (ko04145)	[O]	Posttranslational modification, protein turnover, chaperones	Calreticulin family	Calreticulin-3 OS=Arabidopsis thaliana OX=3702 GN=CRT3 PE=1 SV=2	O	Posttranslational modification, protein turnover, chaperones	calreticulin-3 [Setaria italica]	molecular function: binding (GO:0005488);; cellular component: cell (GO:0005623);; cellular component: membrane-enclosed lumen (GO:0031974);; cellular component: organelle (GO:0043226);; cellular component: organelle part (GO:0044422);; cellular component: cell part (GO:0044464);; cellular component: membrane (GO:0016020);; cellular component: membrane part (GO:0044425);; biological process: cell…
Seita.3G195800	0.758037	4.93706	3.07158	1.30165	1.95704	3.52721	0.164724	0.295694	0.437381	0.463303	0.874902	0.303129	--	--	--	0.00332254	-1.04274	down	--	--	Cellular Component: plasma membrane (GO:0005886);; Biological Process: hormone-mediated signaling pathway (GO:0009755);;	K00109|2.2e-24|obr:102718692|K00109 2-hydroxyglutarate dehydrogenase [EC:1.1.99.2] | (RefSeq) L-2-hydroxyglutarate dehydrogenase, mitochondrial	Butanoate metabolism (ko00650)	[R]	General function prediction only	Leucine rich repeat N-terminal domain	Leucine-rich repeat protein 1 OS=Oryza sativa subsp. indica OX=39946 GN=LRR1 PE=3 SV=1	S	Function unknown	leucine-rich repeat protein 1 [Setaria italica]	cellular component: cell (GO:0005623);; cellular component: membrane (GO:0016020);; cellular component: cell part (GO:0044464);; biological process: cellular process (GO:0009987);; biological process: signaling (GO:0023052);; biological process: single-organism process (GO:0044699);; biological process: response to stimulus (GO:0050896);; biological process: biological regulation (GO:0065007)
Seita.3G206500	28.3652	14.4618	20.9976	15.4155	15.7126	10.8348	35.8488	37.8692	42.3336	36.7901	36.0143	23.6216	0.000351754	0.762078	normal	6.27449e-08	1.08386	up	[E]	Amino acid transport and metabolism	Molecular Function: transaminase activity (GO:0008483);; Molecular Function: pyridoxal phosphate binding (GO:0030170);;	K00827|6.0e-277|sita:101780905|K00827 alanine-glyoxylate transaminase / (R)-3-amino-2-methylpropionate-pyruvate transaminase [EC:2.6.1.44 2.6.1.40] | (RefSeq) alanine--glyoxylate aminotransferase 2 homolog 3, mitochondrial	Alanine, aspartate and glutamate metabolism (ko00250);; Glycine, serine and threonine metabolism (ko00260);; Cysteine and methionine metabolism (ko00270);; Valine, leucine and isoleucine degradation (ko00280)	[E]	Amino acid transport and metabolism	Aminotransferase class-III	Alanine--glyoxylate aminotransferase 2 homolog 3, mitochondrial OS=Arabidopsis thaliana OX=3702 GN=At3g08860 PE=2 SV=1	E	Amino acid transport and metabolism	alanine--glyoxylate aminotransferase 2 homolog 3, mitochondrial [Setaria italica]	molecular function: catalytic activity (GO:0003824);; molecular function: binding (GO:0005488)
Seita.3G207900	0.209054	0.720013	0.52789	1.15169	0.998242	1.27461	0.245875	0.30302	0.273746	0.441334	0.358944	0.427015	--	--	--	0.000891147	-1.03927	down	--	--	Molecular Function: protein phosphatase inhibitor activity (GO:0004864);; Cellular Component: nucleus (GO:0005634);; Cellular Component: cytoplasm (GO:0005737);; Biological Process: abscisic acid-activated signaling pathway (GO:0009738);; Molecular Function: abscisic acid binding (GO:0010427);; Molecular Function: signaling receptor activity (GO:0038023);; Biological Process: regulation of protei…	K14496|1.6e-109|sita:101786686|K14496 abscisic acid receptor PYR/PYL family | (RefSeq) abscisic acid receptor PYL4	MAPK signaling pathway - plant (ko04016);; Plant hormone signal transduction (ko04075)	--	--	Polyketide cyclase / dehydrase and lipid transport	Abscisic acid receptor PYL4 OS=Arabidopsis thaliana OX=3702 GN=PYL4 PE=1 SV=1	S	Function unknown	abscisic acid receptor PYL4 [Setaria italica]	molecular function: molecular function regulator (GO:0098772);; biological process: biological regulation (GO:0065007);; cellular component: cell (GO:0005623);; cellular component: organelle (GO:0043226);; cellular component: cell part (GO:0044464);; biological process: cellular process (GO:0009987);; biological process: signaling (GO:0023052);; biological process: single-organism process (GO:004…
Seita.3G209800	16.3809	11.3393	10.6319	8.29413	10.6336	10.8367	52.9435	57.7868	93.9309	74.7656	53.9653	25.6339	3.10078e-24	2.03421	up	1.72049e-13	1.87165	up	[R]	General function prediction only	--	--	--	--	--	Phosphatidylethanolamine-binding protein	--	S	Function unknown	uncharacterized protein LOC101758756 [Setaria italica]	--
Seita.3G212000	6.78931	4.91836	6.00989	4.79989	6.11116	4.1921	12.2252	11.884	13.4282	11.3125	7.20211	6.9618	8.19787e-10	1.002	up	0.0115185	0.655	normal	--	--	Cellular Component: cellular_component (GO:0005575);; Cellular Component: cell (GO:0005623);; Cellular Component: plasma membrane (GO:0005886);; Cellular Component: membrane (GO:0016020);; Cellular Component: cell part (GO:0044464);; Cellular Component: cell periphery (GO:0071944);;	K10268|6.4e-06|osa:4350237|K10268 F-box and leucine-rich repeat protein 2/20 | (RefSeq) F-box/LRR-repeat protein 12	--	--	--	--	Uncharacterized protein At4g08330, chloroplastic OS=Arabidopsis thaliana OX=3702 GN=At4g08330 PE=1 SV=1	S	Function unknown	uncharacterized protein At4g08330, chloroplastic [Setaria italica]	cellular component: cell (GO:0005623);; cellular component: membrane (GO:0016020);; cellular component: cell part (GO:0044464)
Seita.3G212100	164.925	275.435	163.742	173.152	178.363	236.517	160.819	140.084	194.642	78.9428	91.3781	64.2681	0.470923	-0.234854	normal	2.73633e-11	-1.19359	down	--	--	Cellular Component: nucleosome (GO:0000786);; Molecular Function: DNA binding (GO:0003677);; Cellular Component: nucleus (GO:0005634);; Cellular Component: host cell nucleus (GO:0042025);; Molecular Function: protein heterodimerization activity (GO:0046982);;	K11254|9.4e-47|adu:107458448|K11254 histone H4 | (RefSeq) histone H4	--	[B]	Chromatin structure and dynamics	Centromere kinetochore component CENP-T histone fold	Histone H4 variant TH011 OS=Triticum aestivum OX=4565 PE=3 SV=2	B	Chromatin structure and dynamics	LOW QUALITY PROTEIN: hypothetical protein SETIT_3G212100v2 [Setaria italica]	cellular component: cell (GO:0005623);; cellular component: macromolecular complex (GO:0032991);; cellular component: organelle (GO:0043226);; cellular component: organelle part (GO:0044422);; cellular component: cell part (GO:0044464);; molecular function: binding (GO:0005488);; cellular component: other organism (GO:0044215);; cellular component: other organism part (GO:0044217)
Seita.3G216900	26.7937	12.6018	12.7295	2.08458	5.63079	2.71391	55.6382	34.6662	69.4922	15.1433	18.5103	10.1225	0.00985985	0.864148	normal	0.000564769	1.18118	up	[O]	Posttranslational modification, protein turnover, chaperones	Molecular Function: ATP binding (GO:0005524);; Cellular Component: cytoplasm (GO:0005737);; Biological Process: response to unfolded protein (GO:0006986);; Molecular Function: ATPase activity (GO:0016887);; Molecular Function: heat shock protein binding (GO:0031072);; Biological Process: cellular response to unfolded protein (GO:0034620);; Biological Process: protein refolding (GO:0042026);; Mole…	K03283|0.0e+00|sita:101785219|K03283 heat shock 70kDa protein 1/2/6/8 | (RefSeq) probable mediator of RNA polymerase II transcription subunit 37c	Spliceosome (ko03040);; Protein processing in endoplasmic reticulum (ko04141);; Endocytosis (ko04144)	[O]	Posttranslational modification, protein turnover, chaperones	Hsp70 protein	Heat shock 70 kDa protein 4 OS=Arabidopsis thaliana OX=3702 GN=HSP70-4 PE=1 SV=1	O	Posttranslational modification, protein turnover, chaperones	probable mediator of RNA polymerase II transcription subunit 37c [Setaria italica]	molecular function: binding (GO:0005488);; cellular component: cell (GO:0005623);; cellular component: cell part (GO:0044464);; biological process: response to stimulus (GO:0050896);; molecular function: catalytic activity (GO:0003824);; biological process: cellular process (GO:0009987)
Seita.3G218800	1.70863	1.33237	1.41145	3.29196	2.95544	3.00817	13.1031	10.4607	16.9125	18.714	16.5207	20.6028	3.23517e-50	2.72876	up	1.50818e-68	2.43871	up	[T]	Signal transduction mechanisms	Molecular Function: protein serine/threonine phosphatase activity (GO:0004722);; Molecular Function: metal ion binding (GO:0046872);;	K14497|2.0e-223|sita:101759288|K14497 protein phosphatase 2C [EC:3.1.3.16] | (RefSeq) probable protein phosphatase 2C 49	MAPK signaling pathway - plant (ko04016);; Plant hormone signal transduction (ko04075)	[T]	Signal transduction mechanisms	Protein phosphatase 2C	Probable protein phosphatase 2C 49 OS=Oryza sativa subsp. japonica OX=39947 GN=Os05g0457200 PE=3 SV=1	T	Signal transduction mechanisms	probable protein phosphatase 2C 49 [Setaria italica]	molecular function: catalytic activity (GO:0003824);; biological process: metabolic process (GO:0008152);; biological process: cellular process (GO:0009987);; molecular function: binding (GO:0005488)
Seita.3G218900	0.339931	0.714643	0.716633	0.559489	0.972115	0.487376	2.53085	1.87069	2.31092	5.18228	3.16454	2.47175	0.000711645	1.05834	up	8.31768e-06	1.43679	up	--	--	Cellular Component: integral component of membrane (GO:0016021);;	--	--	--	--	Cytochrome c oxidase subunit VII	--	S	Function unknown	uncharacterized protein LOC101758889 [Setaria italica]	cellular component: membrane (GO:0016020);; cellular component: membrane part (GO:0044425)
Seita.3G227400	104.527	160.605	96.5959	94.7928	109.703	132.136	96.5747	74.964	121.631	36.5867	55.1744	30.2063	0.434767	-0.250074	normal	1.84961e-09	-1.26609	down	--	--	Cellular Component: nucleosome (GO:0000786);; Molecular Function: DNA binding (GO:0003677);; Cellular Component: nucleus (GO:0005634);; Molecular Function: protein heterodimerization activity (GO:0046982);;	K11253|1.4e-66|adu:107470357|K11253 histone H3 | (RefSeq) histone H3.2	--	[B]	Chromatin structure and dynamics	Core histone H2A/H2B/H3/H4	Histone H3.2 OS=Arabidopsis thaliana OX=3702 GN=HTR2 PE=1 SV=2	B	Chromatin structure and dynamics	Histone superfamily protein [Theobroma cacao]	cellular component: cell (GO:0005623);; cellular component: macromolecular complex (GO:0032991);; cellular component: organelle (GO:0043226);; cellular component: organelle part (GO:0044422);; cellular component: cell part (GO:0044464);; molecular function: binding (GO:0005488)
Seita.3G243500	0.55171	0.835847	0.42514	0.922505	0.768731	0.942367	0.230102	0.194477	0.124492	0.068183	0.079757	0.204204	--	--	--	2.16458e-06	-1.54041	down	[E]	Amino acid transport and metabolism	Cellular Component: integral component of membrane (GO:0016021);; Molecular Function: transmembrane transporter activity (GO:0022857);;	K14638|4.7e-181|var:108336078|K14638 solute carrier family 15 (peptide/histidine transporter), member 3/4 | (RefSeq) protein NRT1/ PTR FAMILY 3.1	--	[E]	Amino acid transport and metabolism	POT family	Protein NRT1/ PTR FAMILY 3.1 OS=Arabidopsis thaliana OX=3702 GN=NPF3.1 PE=2 SV=1	E	Amino acid transport and metabolism	protein NRT1/ PTR FAMILY 3.1 [Setaria italica]	cellular component: membrane (GO:0016020);; cellular component: membrane part (GO:0044425);; molecular function: transporter activity (GO:0005215);; biological process: localization (GO:0051179)
Seita.3G244300	6.57706	8.44418	5.04551	21.9813	6.31993	18.2214	21.902	16.3087	24.8047	60.3289	21.4554	74.4669	1.50266e-13	1.42985	up	0.0812676	0.663645	normal	[E]	Amino acid transport and metabolism	Molecular Function: asparagine synthase (glutamine-hydrolyzing) activity (GO:0004066);; Molecular Function: ATP binding (GO:0005524);; Cellular Component: cytosol (GO:0005829);; Biological Process: asparagine biosynthetic process (GO:0006529);; Biological Process: glutamine metabolic process (GO:0006541);;	K01953|0.0e+00|sita:101782389|K01953 asparagine synthase (glutamine-hydrolysing) [EC:6.3.5.4] | (RefSeq) asparagine synthetase [glutamine-hydrolyzing]	Alanine, aspartate and glutamate metabolism (ko00250);; Biosynthesis of amino acids (ko01230)	[E]	Amino acid transport and metabolism	Asparagine synthase	Asparagine synthetase [glutamine-hydrolyzing] OS=Asparagus officinalis OX=4686 PE=2 SV=2	E	Amino acid transport and metabolism	asparagine synthetase [glutamine-hydrolyzing] [Setaria italica]	molecular function: catalytic activity (GO:0003824);; molecular function: binding (GO:0005488);; cellular component: cell (GO:0005623);; cellular component: cell part (GO:0044464);; biological process: metabolic process (GO:0008152);; biological process: cellular process (GO:0009987);; biological process: single-organism process (GO:0044699)
Seita.3G261400	3.55942	3.23574	2.58481	1.38022	0.951508	1.92786	7.69766	6.70182	7.48084	3.21212	2.84814	3.59097	4.19196e-09	1.08908	up	0.00241378	0.909334	normal	--	--	Molecular Function: calcium ion binding (GO:0005509);;	K13448|9.0e-63|sita:101761337|K13448 calcium-binding protein CML | (RefSeq) probable calcium-binding protein CML10	Plant-pathogen interaction (ko04626)	[T]	Signal transduction mechanisms	EF hand	Probable calcium-binding protein CML15 OS=Oryza sativa subsp. japonica OX=39947 GN=CML15 PE=2 SV=1	T	Signal transduction mechanisms	hypothetical protein SETIT_3G261400v2 [Setaria italica]	molecular function: binding (GO:0005488)
Seita.3G267100	10.526	14.6467	10.6103	9.60543	11.0653	10.5271	5.22367	4.65054	6.54134	3.87141	6.03221	3.43527	2.27132e-07	-0.978243	normal	1.5162e-06	-1.05208	down	[R]	General function prediction only	Molecular Function: transmembrane receptor protein serine/threonine kinase activity (GO:0004675);; Molecular Function: ATP binding (GO:0005524);; Cellular Component: plasma membrane (GO:0005886);; Biological Process: protein phosphorylation (GO:0006468);; Cellular Component: integral component of membrane (GO:0016021);;	K13430|3.8e-48|sita:101779799|K13430 serine/threonine-protein kinase PBS1 [EC:2.7.11.1] | (RefSeq) probable serine/threonine-protein kinase PBL7	Plant-pathogen interaction (ko04626)	[T]	Signal transduction mechanisms	Protein tyrosine and serine/threonine kinase	Probable receptor-like protein kinase At4g39110 OS=Arabidopsis thaliana OX=3702 GN=At4g39110 PE=3 SV=1	T	Signal transduction mechanisms	probable receptor-like protein kinase At2g39360 isoform X1 [Setaria italica]	molecular function: catalytic activity (GO:0003824);; molecular function: signal transducer activity (GO:0004871);; molecular function: molecular transducer activity (GO:0060089);; biological process: metabolic process (GO:0008152);; biological process: cellular process (GO:0009987);; biological process: signaling (GO:0023052);; biological process: single-organism process (GO:0044699);; biologica…
Seita.3G281800	1.56085	1.43614	1.14976	2.94012	2.30245	3.25931	3.27097	2.5988	3.00107	5.35662	3.75202	8.37428	2.44285e-10	1.01451	up	0.00113534	0.869334	normal	--	--	--	--	--	--	--	--	--	S	Function unknown	uncharacterized protein LOC101776053 [Setaria italica]	--
Seita.3G298100	4.33258	3.63182	5.83509	1.70793	2.58011	1.67452	26.5563	25.4014	28.607	11.8841	9.56003	13.3878	2.74579e-45	2.29534	up	9.09642e-23	2.15357	up	--	--	--	--	--	--	--	--	--	--	--	hypothetical protein SETIT_3G298100v2 [Setaria italica]	--
Seita.3G300200	2.01461	2.49755	2.76556	2.46982	2.80545	2.74266	2.31976	1.93356	1.74131	1.09631	1.0401	1.03106	0.373451	-0.271951	normal	4.10343e-10	-1.16435	down	[M]	Cell wall/membrane/envelope biogenesis	Molecular Function: protein kinase activity (GO:0004672);; Molecular Function: calcium ion binding (GO:0005509);; Molecular Function: ATP binding (GO:0005524);; Cellular Component: integral component of membrane (GO:0016021);; Molecular Function: polysaccharide binding (GO:0030247);;	K23544|1.1e-77|brp:103842861|K23544 serine incorporator 1/3 | (RefSeq) serine incorporator 3	--	--	--	Protein tyrosine and serine/threonine kinase	Wall-associated receptor kinase 2 OS=Arabidopsis thaliana OX=3702 GN=WAK2 PE=1 SV=1	T	Signal transduction mechanisms	wall-associated receptor kinase 2 [Setaria italica]	molecular function: catalytic activity (GO:0003824);; biological process: metabolic process (GO:0008152);; biological process: cellular process (GO:0009987);; molecular function: binding (GO:0005488);; cellular component: membrane (GO:0016020);; cellular component: membrane part (GO:0044425)
Seita.3G318200	4.7336	4.6814	3.4635	5.19499	5.86444	4.72113	4.26541	3.68156	4.90545	2.34674	2.55627	1.20688	0.995	-0.00243137	normal	4.94464e-06	-1.05994	down	--	--	Molecular Function: polysaccharide binding (GO:0030247);;	--	--	--	--	Wall-associated receptor kinase galacturonan-binding	Wall-associated receptor kinase-like 10 OS=Arabidopsis thaliana OX=3702 GN=WAKL10 PE=2 SV=1	T	Signal transduction mechanisms	hypothetical protein SETIT_3G318200v2 [Setaria italica]	molecular function: binding (GO:0005488)
Seita.3G320700	2.72154	1.81479	1.78078	1.19927	1.1863	2.16389	5.80272	5.02866	6.87854	4.55652	3.46746	2.33748	4.96604e-09	1.24985	up	0.00623536	0.872746	normal	--	--	Biological Process: embryo development ending in seed dormancy (GO:0009793);; Biological Process: seed germination (GO:0009845);; Biological Process: regulation of seed germination (GO:0010029);; Biological Process: maintenance of seed dormancy by absisic acid (GO:0098755);;	--	--	--	--	GRAM domain	GEM-like protein 5 OS=Arabidopsis thaliana OX=3702 GN=At5g13200 PE=1 SV=1	S	Function unknown	GEM-like protein 5 [Setaria italica]	biological process: reproduction (GO:0000003);; biological process: reproductive process (GO:0022414);; biological process: multicellular organismal process (GO:0032501);; biological process: developmental process (GO:0032502);; biological process: single-organism process (GO:0044699);; biological process: biological regulation (GO:0065007)
Seita.3G337400	1.37018	1.63674	1.48767	1.20498	2.26273	1.05634	4.57839	3.98148	3.98421	3.48932	1.08355	2.69088	1.36179e-20	1.37789	up	0.231322	0.471473	normal	--	--	Molecular Function: transcription factor activity, sequence-specific DNA binding (GO:0003700);; Molecular Function: calmodulin binding (GO:0005516);; Cellular Component: nucleus (GO:0005634);; Molecular Function: sequence-specific DNA binding (GO:0043565);; Biological Process: regulation of salicylic acid biosynthetic process (GO:0080142);;	--	--	--	--	Calmodulin binding protein-like	Calmodulin-binding protein 60 B OS=Arabidopsis thaliana OX=3702 GN=CBP60B PE=2 SV=1	S	Function unknown	calmodulin-binding protein 60 A [Setaria italica]	molecular function: nucleic acid binding transcription factor activity (GO:0001071);; biological process: biological regulation (GO:0065007);; molecular function: binding (GO:0005488);; cellular component: cell (GO:0005623);; cellular component: organelle (GO:0043226);; cellular component: cell part (GO:0044464)
Seita.3G337700	19.8078	14.1875	20.6975	13.6744	15.214	12.6824	41.7128	41.6678	35.9261	26.9385	9.87717	22.4936	3.01399e-12	1.05672	up	0.210306	0.417284	normal	--	--	Molecular Function: calmodulin binding (GO:0005516);;	--	--	--	--	Calmodulin binding protein-like	Calmodulin-binding protein 60 C OS=Arabidopsis thaliana OX=3702 GN=CBP60C PE=2 SV=1	S	Function unknown	hypothetical protein SETIT_3G337700v2 [Setaria italica]	molecular function: binding (GO:0005488)
Seita.3G338000	13.693	20.6182	14.0932	18.3742	18.8946	16.84	9.70951	9.83193	9.11478	7.79555	3.93403	8.03844	0.00189818	-0.650551	normal	6.03007e-07	-1.19932	down	--	--	Molecular Function: protein phosphatase inhibitor activity (GO:0004864);; Cellular Component: nucleus (GO:0005634);; Cellular Component: cytoplasm (GO:0005737);; Biological Process: defense response (GO:0006952);; Biological Process: abscisic acid-activated signaling pathway (GO:0009738);; Molecular Function: abscisic acid binding (GO:0010427);; Molecular Function: signaling receptor activity (GO…	--	--	--	--	Pathogenesis-related protein Bet v 1 family	--	S	Function unknown	major allergen Api g 1, isoallergen 1 [Setaria italica]	molecular function: molecular function regulator (GO:0098772);; biological process: biological regulation (GO:0065007);; cellular component: cell (GO:0005623);; cellular component: organelle (GO:0043226);; cellular component: cell part (GO:0044464);; biological process: response to stimulus (GO:0050896);; biological process: cellular process (GO:0009987);; biological process: signaling (GO:002305…
Seita.3G347600	83.7765	144.364	77.2139	79.928	88.2972	116.599	70.282	56.3892	78.5832	26.9389	38.82	21.4781	0.0779786	-0.473718	normal	5.92134e-12	-1.46468	down	--	--	Cellular Component: nucleosome (GO:0000786);; Cellular Component: nuclear chromatin (GO:0000790);; Molecular Function: DNA binding (GO:0003677);; Biological Process: chromatin organization (GO:0006325);; Biological Process: chromatin silencing (GO:0006342);; Molecular Function: protein heterodimerization activity (GO:0046982);;	K11251|6.9e-69|sita:101776056|K11251 histone H2A | (RefSeq) probable histone H2AXb	--	[B]	Chromatin structure and dynamics	C-terminus of histone H2A	Histone H2AX OS=Cicer arietinum OX=3827 GN=HIS2A PE=2 SV=1	B	Chromatin structure and dynamics	probable histone H2AXb [Setaria italica]	cellular component: cell (GO:0005623);; cellular component: macromolecular complex (GO:0032991);; cellular component: organelle (GO:0043226);; cellular component: organelle part (GO:0044422);; cellular component: cell part (GO:0044464);; cellular component: membrane-enclosed lumen (GO:0031974);; molecular function: binding (GO:0005488);; biological process: cellular process (GO:0009987);; biologi…
Seita.3G357700	15.952	7.66086	6.45673	17.0197	15.6778	15.6498	15.393	18.6292	25.1642	72.8962	95.9157	46.9116	0.160688	0.549693	normal	2.91651e-20	1.88583	up	--	--	Cellular Component: integral component of membrane (GO:0016021);; Molecular Function: transmembrane transporter activity (GO:0022857);; Biological Process: nitrogen compound transport (GO:0071705);;	--	--	--	--	Ureide permease	Ureide permease 2 OS=Arabidopsis thaliana OX=3702 GN=UPS2 PE=1 SV=2	S	Function unknown	hypothetical protein SETIT_3G357700v2, partial [Setaria italica]	cellular component: membrane (GO:0016020);; cellular component: membrane part (GO:0044425);; molecular function: transporter activity (GO:0005215);; biological process: localization (GO:0051179)
Seita.3G368700	8.59407	7.42858	8.75278	9.95396	11.6423	9.27014	19.0627	17.8918	22.1486	20.5028	19.649	21.8894	7.79119e-22	1.20209	up	9.52415e-16	0.98397	normal	--	--	Molecular Function: calcium activated cation channel activity (GO:0005227);; Cellular Component: plasma membrane (GO:0005886);; Cellular Component: integral component of membrane (GO:0016021);;	K21989|0.0e+00|sita:101768369|K21989 calcium permeable stress-gated cation channel | (RefSeq) CSC1-like protein HYP1 isoform X1	--	[R]	General function prediction only	Calcium-dependent channel, 7TM region, putative phosphate	CSC1-like protein HYP1 OS=Arabidopsis thaliana OX=3702 GN=HYP1 PE=2 SV=1	S	Function unknown	CSC1-like protein HYP1 isoform X1 [Setaria viridis]	molecular function: transporter activity (GO:0005215);; biological process: localization (GO:0051179);; cellular component: cell (GO:0005623);; cellular component: membrane (GO:0016020);; cellular component: cell part (GO:0044464);; cellular component: membrane part (GO:0044425)
Seita.3G373500	0.715817	0.445025	0.655103	0.46635	0.345177	0.459806	3.88364	2.30027	3.77959	0.994739	0.72128	0.911108	1.9523e-15	1.869	up	0.0243385	0.752785	normal	--	--	Biological Process: reproduction (GO:0000003);; Molecular Function: nucleotide binding (GO:0000166);; Biological Process: mitotic cell cycle (GO:0000278);; Biological Process: mitotic cytokinesis (GO:0000281);; Biological Process: cytokinesis (GO:0000910);; Molecular Function: molecular_function (GO:0003674);; Molecular Function: catalytic activity (GO:0003824);; Molecular Function: protein kinas…	--	--	[R]	General function prediction only	WD domain, G-beta repeat	Protein JINGUBANG OS=Arabidopsis thaliana OX=3702 GN=JGB PE=1 SV=1	S	Function unknown	protein JINGUBANG [Setaria italica]	biological process: reproduction (GO:0000003);; molecular function: binding (GO:0005488);; biological process: cellular process (GO:0009987);; biological process: single-organism process (GO:0044699);; molecular function: catalytic activity (GO:0003824);; biological process: metabolic process (GO:0008152);; cellular component: cell (GO:0005623);; cellular component: cell part (GO:0044464);; cellu…
Seita.3G388700	0.478713	0.676185	0.583682	1.06096	1.21548	1.48336	0.221709	0.142271	0.400422	0.320926	0.148373	0.215871	0.034671	-0.722324	normal	6.93834e-12	-1.834	down	--	--	Biological Process: defense response (GO:0006952);; Molecular Function: ADP binding (GO:0043531);;	K13457|2.2e-152|ats:109777892|K13457 disease resistance protein RPM1 | (RefSeq) LOC109777892; disease resistance protein RPP13-like	Plant-pathogen interaction (ko04626)	[T]	Signal transduction mechanisms	NB-ARC domain	Disease resistance protein RGA5 OS=Oryza sativa subsp. japonica OX=39947 GN=RGA5 PE=1 SV=1	T	Signal transduction mechanisms	hypothetical protein SETIT_3G388700v2 [Setaria italica]	biological process: response to stimulus (GO:0050896);; molecular function: binding (GO:0005488)
Seita.3G391000	0.984207	0.21274	0.887625	0.269403	0.913729	0.299397	3.45012	4.06399	5.40177	1.62764	1.0232	1.5482	7.82885e-09	1.6125	up	0.0198301	0.85575	normal	[Q]	Secondary metabolites biosynthesis, transport and catabolism	Molecular Function: oxidoreductase activity, acting on single donors with incorporation of molecular oxygen, incorporation of two atoms of oxygen (GO:0016702);; Molecular Function: metal ion binding (GO:0046872);;	K09840|0.0e+00|sita:101770668|K09840 9-cis-epoxycarotenoid dioxygenase [EC:1.13.11.51] | (RefSeq) 9-cis-epoxycarotenoid dioxygenase NCED5, chloroplastic	Carotenoid biosynthesis (ko00906)	[Q]	Secondary metabolites biosynthesis, transport and catabolism	Retinal pigment epithelial membrane protein	9-cis-epoxycarotenoid dioxygenase NCED5, chloroplastic OS=Oryza sativa subsp. japonica OX=39947 GN=NCED5 PE=2 SV=1	Q	Secondary metabolites biosynthesis, transport and catabolism	9-cis-epoxycarotenoid dioxygenase NCED5, chloroplastic [Setaria italica]	molecular function: catalytic activity (GO:0003824);; biological process: metabolic process (GO:0008152);; biological process: single-organism process (GO:0044699);; molecular function: binding (GO:0005488)
Seita.3G408200	0.384832	0.874006	0.13995	0.064963	0.414606	0.520957	11.3287	9.49248	22.3683	6.92112	0.346065	0.250492	1.52521e-22	2.61688	up	--	--	--	--	--	--	--	--	--	--	--	--	D	Cell cycle control, cell division, chromosome partitioning	uncharacterized protein LOC101760945 [Setaria italica]	--
Seita.4G007900	0.921532	2.18407	1.0449	0.4542	0.791102	1.1123	16.1714	12.4359	27.0662	8.50458	7.81263	5.18202	4.15872e-24	2.53304	up	4.07447e-16	2.25084	up	--	--	Biological Process: embryo development ending in seed dormancy (GO:0009793);;	--	--	--	--	Late embryogenesis abundant (LEA) group 1	--	--	--	late embryogenesis abundant protein 6 [Setaria italica]	biological process: reproduction (GO:0000003);; biological process: reproductive process (GO:0022414);; biological process: multicellular organismal process (GO:0032501);; biological process: developmental process (GO:0032502);; biological process: single-organism process (GO:0044699)
Seita.4G019400	4.26111	4.72402	8.10469	4.9246	3.87465	4.86465	2.80059	4.33169	1.78623	2.01322	1.52762	1.68989	0.0760702	-0.613647	normal	7.35866e-06	-1.12798	down	[QV]	Secondary metabolites biosynthesis, transport and catabolism;; Defense mechanisms	Molecular Function: monooxygenase activity (GO:0004497);; Molecular Function: iron ion binding (GO:0005506);; Molecular Function: oxidoreductase activity, acting on paired donors, with incorporation or reduction of molecular oxygen (GO:0016705);; Molecular Function: heme binding (GO:0020037);;	K15402|1.5e-52|gmx:100809503|K15402 fatty acid omega-hydroxylase [EC:1.14.-.-] | (RefSeq) cytochrome P450 86B1	Cutin, suberine and wax biosynthesis (ko00073)	[QI]	Secondary metabolites biosynthesis, transport and catabolism;; Lipid transport and metabolism	Cytochrome P450	Cytochrome P450 704C1 OS=Pinus taeda OX=3352 GN=CYP704C1 PE=2 SV=1	Q	Secondary metabolites biosynthesis, transport and catabolism	cytochrome P450 704C1-like isoform X1 [Setaria viridis]	molecular function: catalytic activity (GO:0003824);; biological process: metabolic process (GO:0008152);; biological process: single-organism process (GO:0044699);; molecular function: binding (GO:0005488)
Seita.4G019800	1.7029	1.69315	3.34038	1.79715	2.99397	2.0794	7.03698	7.99268	5.38451	2.35588	2.2589	2.65035	4.00122e-08	1.31716	up	0.886196	0.0614134	normal	[M]	Cell wall/membrane/envelope biogenesis	Molecular Function: protein kinase activity (GO:0004672);; Molecular Function: ATP binding (GO:0005524);; Cellular Component: integral component of membrane (GO:0016021);; Molecular Function: polysaccharide binding (GO:0030247);;	K23544|2.9e-97|brp:103842861|K23544 serine incorporator 1/3 | (RefSeq) serine incorporator 3	--	--	--	Protein kinase domain	Wall-associated receptor kinase 5 OS=Arabidopsis thaliana OX=3702 GN=WAK5 PE=2 SV=1	T	Signal transduction mechanisms	hypothetical protein SETIT_4G019800v2 [Setaria italica]	molecular function: catalytic activity (GO:0003824);; biological process: metabolic process (GO:0008152);; biological process: cellular process (GO:0009987);; molecular function: binding (GO:0005488);; cellular component: membrane (GO:0016020);; cellular component: membrane part (GO:0044425)
Seita.4G020700	82.9342	58.1559	78.7813	144.493	134.339	118.526	241.394	213.494	252.833	417.961	299.937	578.542	1.13359e-31	1.58917	up	2.65755e-14	1.52065	up	--	--	Cellular Component: nucleosome (GO:0000786);; Molecular Function: DNA binding (GO:0003677);; Cellular Component: nucleus (GO:0005634);; Biological Process: nucleosome assembly (GO:0006334);; Cellular Component: host cell nucleus (GO:0042025);;	K11275|3.2e-53|sita:101755942|K11275 histone H1/5 | (RefSeq) histone H1	--	--	--	linker histone H1 and H5 family	Histone H1 OS=Solanum pennellii OX=28526 PE=2 SV=1	B	Chromatin structure and dynamics	histone H1 [Setaria italica]	cellular component: cell (GO:0005623);; cellular component: macromolecular complex (GO:0032991);; cellular component: organelle (GO:0043226);; cellular component: organelle part (GO:0044422);; cellular component: cell part (GO:0044464);; molecular function: binding (GO:0005488);; biological process: cellular process (GO:0009987);; biological process: cellular component organization or biogenesis …
Seita.4G029000	2.18921	3.8324	2.88756	3.96345	3.08891	5.56768	1.49355	1.67383	1.59725	1.34335	1.2168	1.78246	0.0165657	-0.68506	normal	3.36077e-05	-1.16726	down	--	--	Cellular Component: nucleus (GO:0005634);; Biological Process: regulation of transcription, DNA-templated (GO:0006355);; Molecular Function: sequence-specific DNA binding (GO:0043565);;	K09338|1.5e-54|ats:109755558|K09338 homeobox-leucine zipper protein | (RefSeq) LOC109755558; homeobox-leucine zipper protein HOX2-like	--	[K]	Transcription	Homeodomain	Homeobox-leucine zipper protein HOX28 OS=Oryza sativa subsp. indica OX=39946 GN=HOX28 PE=2 SV=2	K	Transcription	homeobox-leucine zipper protein HOX28 [Setaria italica]	cellular component: cell (GO:0005623);; cellular component: organelle (GO:0043226);; cellular component: cell part (GO:0044464);; biological process: biological regulation (GO:0065007);; molecular function: binding (GO:0005488)
Seita.4G030400	7.66939	9.44547	5.91137	20.6984	10.0215	10.5568	2.68037	2.43227	5.20454	5.68081	4.32945	4.32002	0.0072078	-0.811097	normal	5.25495e-05	-1.15479	down	--	--	Cellular Component: integral component of membrane (GO:0016021);;	--	--	--	--	Early nodulin 93 ENOD93 protein	Early nodulin-93 OS=Glycine max OX=3847 PE=2 SV=1	S	Function unknown	early nodulin-93 [Setaria italica]	cellular component: membrane (GO:0016020);; cellular component: membrane part (GO:0044425)
Seita.4G038000	6.62146	4.41177	6.68774	4.15759	3.98642	2.96564	22.4862	26.1329	28.5272	10.0815	4.9804	4.17231	7.25202e-25	1.86599	up	0.122134	0.560415	normal	--	--	Cellular Component: integral component of membrane (GO:0016021);;	--	--	--	--	--	--	--	--	hypothetical protein SETIT_4G038000v2 [Setaria italica]	cellular component: membrane (GO:0016020);; cellular component: membrane part (GO:0044425)
Seita.4G053400	1.52909	1.87986	1.34973	1.41805	1.50997	1.17876	0.545133	0.283466	0.363324	0.414844	0.754674	0.544305	2.06991e-07	-1.38399	down	0.00222199	-0.929155	normal	--	--	--	--	--	--	--	Plant protein of unknown function	Putative UPF0481 protein At3g02645 OS=Arabidopsis thaliana OX=3702 GN=At3g02645 PE=3 SV=1	S	Function unknown	hypothetical protein SETIT_4G053400v2 [Setaria italica]	--
Seita.4G066000	50.2053	92.0921	58.2455	51.1482	57.6371	79.0818	44.6726	33.4494	75.6846	12.4287	34.9005	15.6395	0.675435	-0.219441	normal	0.000131843	-1.14568	down	--	--	Cellular Component: nucleosome (GO:0000786);; Molecular Function: DNA binding (GO:0003677);; Cellular Component: nucleus (GO:0005634);; Molecular Function: protein heterodimerization activity (GO:0046982);;	K11253|1.4e-66|adu:107470357|K11253 histone H3 | (RefSeq) histone H3.2	--	[B]	Chromatin structure and dynamics	Core histone H2A/H2B/H3/H4	Histone H3.2 OS=Arabidopsis thaliana OX=3702 GN=HTR2 PE=1 SV=2	B	Chromatin structure and dynamics	Histone superfamily protein [Theobroma cacao]	cellular component: cell (GO:0005623);; cellular component: macromolecular complex (GO:0032991);; cellular component: organelle (GO:0043226);; cellular component: organelle part (GO:0044422);; cellular component: cell part (GO:0044464);; molecular function: binding (GO:0005488)
Seita.4G066200	16.0839	24.4714	18.6164	15.4272	21.6272	23.0017	17.0595	11.6536	24.1683	5.41948	11.2508	4.82111	0.777255	-0.123003	normal	3.99836e-05	-1.14115	down	--	--	Cellular Component: nucleosome (GO:0000786);; Molecular Function: DNA binding (GO:0003677);; Cellular Component: nucleus (GO:0005634);; Molecular Function: protein heterodimerization activity (GO:0046982);;	K11253|1.4e-66|adu:107470357|K11253 histone H3 | (RefSeq) histone H3.2	--	[B]	Chromatin structure and dynamics	Core histone H2A/H2B/H3/H4	Histone H3.2 OS=Arabidopsis thaliana OX=3702 GN=HTR2 PE=1 SV=2	B	Chromatin structure and dynamics	Histone superfamily protein [Theobroma cacao]	cellular component: cell (GO:0005623);; cellular component: macromolecular complex (GO:0032991);; cellular component: organelle (GO:0043226);; cellular component: organelle part (GO:0044422);; cellular component: cell part (GO:0044464);; molecular function: binding (GO:0005488)
Seita.4G067800	114.698	112.048	108.192	111.462	110.583	151.119	62.9931	53.8629	61.5124	54.5062	49.9802	45.9286	5.32352e-18	-0.861818	normal	1.63992e-15	-1.21237	down	--	--	Molecular Function: hydrolase activity, acting on ester bonds (GO:0016788);;	K01206|1.4e-39|csat:104750593|K01206 alpha-L-fucosidase [EC:3.2.1.51] | (RefSeq) alpha-L-fucosidase 3-like	Other glycan degradation (ko00511)	--	--	GDSL-like Lipase/Acylhydrolase	GDSL esterase/lipase At5g45910 OS=Arabidopsis thaliana OX=3702 GN=At5g45910 PE=2 SV=1	S	Function unknown	GDSL esterase/lipase At5g45910 [Setaria italica]	molecular function: catalytic activity (GO:0003824)
Seita.4G082000	6.09146	3.94823	3.66329	2.63907	3.29382	3.21186	10.1349	9.8802	8.23831	7.0682	5.70371	8.34241	1.67924e-05	0.907823	normal	2.84028e-08	1.09758	up	--	--	Molecular Function: transcription factor activity, sequence-specific DNA binding (GO:0003700);; Cellular Component: nucleus (GO:0005634);; Biological Process: response to water deprivation (GO:0009414);; Biological Process: response to salt stress (GO:0009651);; Biological Process: positive regulation of abscisic acid-activated signaling pathway (GO:0009789);; Molecular Function: sequence-specifi…	K14432|2.0e-151|sita:101776070|K14432 ABA responsive element binding factor | (RefSeq) bZIP transcription factor 46	Plant hormone signal transduction (ko04075)	--	--	bZIP transcription factor	bZIP transcription factor 46 OS=Oryza sativa subsp. japonica OX=39947 GN=BZIP46 PE=1 SV=1	K	Transcription	bZIP transcription factor 46 [Setaria italica]	molecular function: nucleic acid binding transcription factor activity (GO:0001071);; biological process: biological regulation (GO:0065007);; cellular component: cell (GO:0005623);; cellular component: organelle (GO:0043226);; cellular component: cell part (GO:0044464);; biological process: response to stimulus (GO:0050896);; molecular function: binding (GO:0005488)
Seita.4G087700	2.03621	2.74194	1.80309	2.19691	2.37627	2.17464	1.06099	0.798768	0.512398	0.903757	1.02685	0.853659	0.000183288	-1.0402	down	2.34499e-06	-1.07765	down	--	--	Cellular Component: host cell nucleus (GO:0042025);;	K18810|4.7e-194|sita:101760285|K18810 cyclin D1/2/4, plant | (RefSeq) cyclin-D3-1	--	[D]	Cell cycle control, cell division, chromosome partitioning	Cyclin, N-terminal domain	Cyclin-D3-1 OS=Oryza sativa subsp. japonica OX=39947 GN=CYCD3-1 PE=2 SV=2	D	Cell cycle control, cell division, chromosome partitioning	cyclin-D3-1 [Setaria italica]	cellular component: other organism (GO:0044215);; cellular component: other organism part (GO:0044217)
Seita.4G089300	8.93403	7.9094	9.67812	7.76569	8.03806	7.44598	16.8828	17.3844	19.7725	17.0741	18.8936	15.4671	1.7467e-15	0.985948	normal	2.03491e-20	1.11105	up	--	--	Cellular Component: cytoplasm (GO:0005737);; Biological Process: fucose metabolic process (GO:0006004);; Molecular Function: transferase activity, transferring glycosyl groups (GO:0016757);;	K23280|1.2e-108|ini:109161119|K23280 rhamnogalacturonan I rhamnosyltransferase [EC:2.4.1.351] | (RefSeq) uncharacterized protein At1g04910	--	--	--	GDP-fucose protein O-fucosyltransferase	O-fucosyltransferase 7 OS=Arabidopsis thaliana OX=3702 GN=OFUT7 PE=2 SV=1	G	Carbohydrate transport and metabolism	uncharacterized protein At1g04910 [Setaria italica]	cellular component: cell (GO:0005623);; cellular component: cell part (GO:0044464);; biological process: metabolic process (GO:0008152);; biological process: single-organism process (GO:0044699);; molecular function: catalytic activity (GO:0003824)
Seita.4G091000	2.55116	3.6014	1.4681	2.35323	2.38175	3.46896	0.623572	0.51579	1.46092	0.941618	0.96539	0.794028	0.00652088	-0.890083	normal	1.75242e-06	-1.25301	down	[J]	Translation, ribosomal structure and biogenesis	Molecular Function: RNA binding (GO:0003723);; Molecular Function: mRNA 3'-UTR binding (GO:0003730);; Cellular Component: nucleus (GO:0005634);; Cellular Component: cytoplasm (GO:0005737);; Cellular Component: cytosol (GO:0005829);; Molecular Function: poly(A) binding (GO:0008143);; Molecular Function: poly(U) RNA binding (GO:0008266);; Cellular Component: ribonucleoprotein complex (GO:1990904);;	K12741|8.9e-19|smo:SELMODRAFT_163608|K12741 heterogeneous nuclear ribonucleoprotein A1/A3 | (RefSeq) hypothetical protein	Spliceosome (ko03040)	[R]	General function prediction only	RNA recognition motif. (a.k.a. RRM, RBD, or RNP domain)	Probable RNA-binding protein ARP1 OS=Arabidopsis thaliana OX=3702 GN=ARP1 PE=2 SV=1	A	RNA processing and modification	RNA-binding protein 38-like [Setaria viridis]	molecular function: binding (GO:0005488);; cellular component: cell (GO:0005623);; cellular component: organelle (GO:0043226);; cellular component: cell part (GO:0044464);; cellular component: macromolecular complex (GO:0032991)
Seita.4G091400	2.44581	0.967252	1.44535	7.88277	6.61824	4.00949	0.889975	1.33938	0.108638	2.23218	1.10303	2.58369	0.39445	-0.369701	normal	0.00050867	-1.11256	down	--	--	--	--	--	--	--	--	--	--	--	hypothetical protein SEVIR_4G091000v2 [Setaria viridis]	--
Seita.4G099200	4.34558	2.62488	2.61235	1.23448	1.03706	0.970422	9.03146	11.1008	16.0458	4.80754	5.75415	3.78433	5.61104e-13	1.57164	up	7.53777e-21	1.87952	up	[O]	Posttranslational modification, protein turnover, chaperones	Molecular Function: ATP-dependent peptidase activity (GO:0004176);; Molecular Function: metalloendopeptidase activity (GO:0004222);; Molecular Function: ATP binding (GO:0005524);; Biological Process: proteolysis (GO:0006508);; Cellular Component: chloroplast thylakoid membrane (GO:0009535);; Cellular Component: chloroplast envelope (GO:0009941);; Biological Process: thylakoid membrane organizatio…	K03798|0.0e+00|sita:101762443|K03798 cell division protease FtsH [EC:3.4.24.-] | (RefSeq) ATP-dependent zinc metalloprotease FTSH 6, chloroplastic	--	[O]	Posttranslational modification, protein turnover, chaperones	Peptidase family M41	ATP-dependent zinc metalloprotease FTSH 6, chloroplastic OS=Oryza sativa subsp. japonica OX=39947 GN=FTSH6 PE=3 SV=1	O	Posttranslational modification, protein turnover, chaperones	ATP-dependent zinc metalloprotease FTSH 6, chloroplastic [Setaria italica]	molecular function: catalytic activity (GO:0003824);; biological process: metabolic process (GO:0008152);; molecular function: binding (GO:0005488);; cellular component: cell (GO:0005623);; cellular component: membrane (GO:0016020);; cellular component: organelle (GO:0043226);; cellular component: organelle part (GO:0044422);; cellular component: cell part (GO:0044464);; biological process: cellu…
Seita.4G105600	0.556439	0.332179	0.15467	1.47034	0.860792	1.50361	0.190033	0.077449	0.056477	0.14974	0.382143	0.389185	--	--	--	0.000526983	-1.17812	down	--	--	Molecular Function: protein binding (GO:0005515);;	--	--	[R]	General function prediction only	WD domain, G-beta repeat	Protein JINGUBANG OS=Arabidopsis thaliana OX=3702 GN=JGB PE=1 SV=1	S	Function unknown	hypothetical protein SETIT_4G105600v2 [Setaria italica]	molecular function: binding (GO:0005488)
Seita.4G109000	0.463335	0.480694	0.421436	0.599256	0.663577	0.81533	1.64786	1.48567	1.1783	0.672413	0.472282	0.844241	0.000111121	1.11536	up	0.980905	-0.0151025	normal	--	--	Molecular Function: ubiquitin-protein transferase activity (GO:0004842);;	K10260|1.2e-16|ota:OT_ostta09g00430|K10260 F-box and WD-40 domain protein 7 | (RefSeq) WD40/YVTN repeat-like-containing domain	Ubiquitin mediated proteolysis (ko04120)	--	--	U-box domain	U-box domain-containing protein 21 OS=Arabidopsis thaliana OX=3702 GN=PUB21 PE=2 SV=1	H	Coenzyme transport and metabolism	U-box domain-containing protein 21 [Setaria italica]	molecular function: catalytic activity (GO:0003824)
Seita.4G111500	13.4356	18.9154	15.4397	12.473	14.5148	15.8041	6.88506	8.81667	9.30438	5.63641	7.68341	3.54976	1.34728e-05	-0.81525	normal	6.85986e-06	-1.107	down	--	--	Cellular Component: plasmodesma (GO:0009506);; Cellular Component: integral component of membrane (GO:0016021);;	--	--	--	--	Salt stress response/antifungal	Plasmodesmata-located protein 6 OS=Arabidopsis thaliana OX=3702 GN=PDLP6 PE=1 SV=2	S	Function unknown	cysteine-rich repeat secretory protein 12 [Setaria italica]	cellular component: cell junction (GO:0030054);; cellular component: membrane (GO:0016020);; cellular component: membrane part (GO:0044425)
Seita.4G115200	2.69453	2.30853	1.78451	1.40069	1.81637	1.22984	5.0349	4.67458	5.34985	1.99883	2.58057	2.44771	6.97815e-07	1.0047	up	0.0440414	0.567654	normal	--	--	Molecular Function: transcription regulatory region sequence-specific DNA binding (GO:0000976);; Molecular Function: transcription factor activity, sequence-specific DNA binding (GO:0003700);; Cellular Component: nucleus (GO:0005634);; Biological Process: cell differentiation (GO:0030154);; Molecular Function: sequence-specific DNA binding (GO:0043565);;	K09422|1.8e-122|sita:101782953|K09422 transcription factor MYB, plant | (RefSeq) protein ODORANT1	--	[K]	Transcription	Myb-like DNA-binding domain	Protein ODORANT1 OS=Petunia hybrida OX=4102 GN=ODO1 PE=2 SV=1	K	Transcription	protein ODORANT1 [Setaria italica]	molecular function: binding (GO:0005488);; molecular function: nucleic acid binding transcription factor activity (GO:0001071);; biological process: biological regulation (GO:0065007);; cellular component: cell (GO:0005623);; cellular component: organelle (GO:0043226);; cellular component: cell part (GO:0044464);; biological process: cellular process (GO:0009987);; biological process: development…
Seita.4G135100	0.843569	1.2547	1.55169	2.34348	2.20377	2.00258	1.07526	1.29446	0.284896	0.535676	1.04596	0.800202	0.693979	-0.212401	normal	0.000640876	-1.04435	down	--	--	Molecular Function: peroxidase activity (GO:0004601);; Cellular Component: extracellular region (GO:0005576);; Biological Process: response to oxidative stress (GO:0006979);; Cellular Component: plant-type cell wall (GO:0009505);; Cellular Component: plasmodesma (GO:0009506);; Molecular Function: heme binding (GO:0020037);; Biological Process: hydrogen peroxide catabolic process (GO:0042744);; Mo…	K00430|1.8e-184|sita:101771343|K00430 peroxidase [EC:1.11.1.7] | (RefSeq) peroxidase 1	Phenylpropanoid biosynthesis (ko00940)	--	--	Peroxidase	Peroxidase 1 OS=Oryza sativa subsp. japonica OX=39947 GN=PRX74 PE=2 SV=2	Q	Secondary metabolites biosynthesis, transport and catabolism	peroxidase 1 [Setaria italica]	molecular function: catalytic activity (GO:0003824);; molecular function: antioxidant activity (GO:0016209);; biological process: metabolic process (GO:0008152);; biological process: cellular process (GO:0009987);; biological process: single-organism process (GO:0044699);; biological process: response to stimulus (GO:0050896);; biological process: detoxification (GO:0098754);; cellular component:…
Seita.4G138500	0.688008	0.801341	0.3926	0.279386	0.456159	0.106746	1.88212	2.14606	4.08459	2.98187	2.37305	2.2661	6.22822e-07	1.38319	up	1.96277e-12	2.05383	up	[P]	Inorganic ion transport and metabolism	Cellular Component: vacuolar membrane (GO:0005774);; Biological Process: regulation of pH (GO:0006885);; Biological Process: response to salt stress (GO:0009651);; Molecular Function: sodium:proton antiporter activity (GO:0015385);; Cellular Component: integral component of membrane (GO:0016021);; Biological Process: potassium ion homeostasis (GO:0055075);;	K14724|2.4e-165|qsu:112009828|K14724 solute carrier family 9 (sodium/hydrogen exchanger), member 8 | (RefSeq) sodium/hydrogen exchanger 1-like isoform X1	--	[P]	Inorganic ion transport and metabolism	Sodium/hydrogen exchanger family	Sodium/hydrogen exchanger 4 OS=Arabidopsis thaliana OX=3702 GN=NHX4 PE=2 SV=2	P	Inorganic ion transport and metabolism	sodium/hydrogen exchanger 4 [Setaria italica]	cellular component: cell (GO:0005623);; cellular component: membrane (GO:0016020);; cellular component: organelle (GO:0043226);; cellular component: organelle part (GO:0044422);; cellular component: cell part (GO:0044464);; biological process: biological regulation (GO:0065007);; biological process: response to stimulus (GO:0050896);; molecular function: transporter activity (GO:0005215);; biolog…
Seita.4G139200	1.29584	1.75052	0.459816	0.886386	1.52242	0.857962	0.444007	0.518706	0.454264	0.541756	0.276555	0.192959	0.0313957	-0.746569	normal	0.00199328	-1.05262	down	--	--	Cellular Component: integral component of membrane (GO:0016021);;	--	--	--	--	--	--	--	--	hypothetical protein SETIT_4G139200v2 [Setaria italica]	cellular component: membrane (GO:0016020);; cellular component: membrane part (GO:0044425)
Seita.4G140300	0.270252	0.195675	0	0.159274	0.231679	0.4338	3.92194	3.18293	3.15694	5.45547	4.49451	2.79341	5.80526e-11	1.85774	up	6.71886e-11	2.02396	up	--	--	Biological Process: embryo development ending in seed dormancy (GO:0009793);;	--	--	--	--	Late embryogenesis abundant (LEA) group 1	Protein LE25 OS=Solanum lycopersicum OX=4081 GN=LE25 PE=2 SV=1	S	Function unknown	protein LE25 [Setaria italica]	biological process: reproduction (GO:0000003);; biological process: reproductive process (GO:0022414);; biological process: multicellular organismal process (GO:0032501);; biological process: developmental process (GO:0032502);; biological process: single-organism process (GO:0044699)
Seita.4G141400	32.0498	22.8051	30.1599	23.025	26.387	21.7786	36.8444	41.1573	40.7527	57.8906	53.039	68.1581	0.00494785	0.468044	normal	1.85187e-22	1.28338	up	[G]	Carbohydrate transport and metabolism	Molecular Function: 6-phosphofructokinase activity (GO:0003872);; Molecular Function: ATP binding (GO:0005524);; Cellular Component: cytoplasm (GO:0005737);; Molecular Function: metal ion binding (GO:0046872);; Molecular Function: diphosphate-fructose-6-phosphate 1-phosphotransferase activity (GO:0047334);;	K00895|0.0e+00|sita:101753659|K00895 diphosphate-dependent phosphofructokinase [EC:2.7.1.90] | (RefSeq) pyrophosphate--fructose 6-phosphate 1-phosphotransferase subunit alpha	Glycolysis / Gluconeogenesis (ko00010);; Pentose phosphate pathway (ko00030);; Fructose and mannose metabolism (ko00051)	[G]	Carbohydrate transport and metabolism	Phosphofructokinase	Pyrophosphate--fructose 6-phosphate 1-phosphotransferase subunit alpha OS=Ricinus communis OX=3988 GN=PFP-ALPHA PE=3 SV=1	G	Carbohydrate transport and metabolism	pyrophosphate--fructose 6-phosphate 1-phosphotransferase subunit alpha [Setaria italica]	molecular function: catalytic activity (GO:0003824);; biological process: metabolic process (GO:0008152);; biological process: cellular process (GO:0009987);; molecular function: binding (GO:0005488);; cellular component: cell (GO:0005623);; cellular component: cell part (GO:0044464)
Seita.4G159500	0.283811	0.259989	0.238052	0.409935	0.06655	0.154832	1.74825	1.38881	1.86159	1.37801	0.883159	1.37286	2.58226e-11	1.75173	up	0.000887171	1.15661	up	--	--	Cellular Component: cellular_component (GO:0005575);; Cellular Component: intracellular (GO:0005622);; Cellular Component: cell (GO:0005623);; Cellular Component: nucleus (GO:0005634);; Cellular Component: nucleolus (GO:0005730);; Cellular Component: cytoplasm (GO:0005737);; Cellular Component: cytosol (GO:0005829);; Biological Process: cellular ion homeostasis (GO:0006873);; Biological Process: …	--	--	--	--	Seed maturation protein	Late embryogenesis abundant protein 31 OS=Arabidopsis thaliana OX=3702 GN=RAB28 PE=1 SV=1	S	Function unknown	late embryogenesis abundant protein 31 [Setaria italica]	cellular component: cell (GO:0005623);; cellular component: cell part (GO:0044464);; cellular component: organelle (GO:0043226);; cellular component: organelle part (GO:0044422);; biological process: cellular process (GO:0009987);; biological process: single-organism process (GO:0044699);; biological process: biological regulation (GO:0065007);; biological process: multicellular organismal proces…
Seita.4G180500	24.1491	13.4755	17.6127	3.78311	5.75089	3.59907	109.857	88.9566	123.615	30.2814	28.7095	29.451	9.18077e-37	2.24105	up	3.1619e-54	2.53421	up	--	--	Molecular Function: transcription factor activity, sequence-specific DNA binding (GO:0003700);; Cellular Component: nucleus (GO:0005634);; Cellular Component: host cell nucleus (GO:0042025);; Molecular Function: sequence-specific DNA binding (GO:0043565);;	K09419|3.3e-139|sita:101759317|K09419 heat shock transcription factor, other eukaryote | (RefSeq) heat stress transcription factor C-2b	--	[K]	Transcription	HSF-type DNA-binding	Heat stress transcription factor C-2b OS=Oryza sativa subsp. japonica OX=39947 GN=HSFC2B PE=3 SV=1	K	Transcription	heat stress transcription factor C-2b [Setaria italica]	molecular function: nucleic acid binding transcription factor activity (GO:0001071);; biological process: biological regulation (GO:0065007);; cellular component: cell (GO:0005623);; cellular component: organelle (GO:0043226);; cellular component: cell part (GO:0044464);; cellular component: other organism (GO:0044215);; cellular component: other organism part (GO:0044217);; molecular function: b…
Seita.4G181300	8.45809	3.89275	5.52341	3.8981	3.95665	2.69596	13.0941	12.6432	13.0977	10.8392	10.6579	11.6677	6.3176e-05	0.933967	normal	2.82377e-17	1.51052	up	--	--	--	--	--	--	--	Cotton fibre expressed protein	--	S	Function unknown	uncharacterized protein LOC101761226 [Setaria italica]	--
Seita.4G191200	9.59071	4.36228	6.73409	7.60387	6.16036	7.45022	9.55205	10.2115	11.8816	20.3581	15.7576	13.1034	0.0680047	0.516737	normal	3.76863e-09	1.10538	up	[G]	Carbohydrate transport and metabolism	Molecular Function: alpha-amylase activity (GO:0004556);; Molecular Function: calcium ion binding (GO:0005509);; Biological Process: carbohydrate metabolic process (GO:0005975);; Molecular Function: alpha-amylase activity (releasing maltohexaose) (GO:0103025);;	K01176|3.2e-261|sita:101760405|K01176 alpha-amylase [EC:3.2.1.1] | (RefSeq) alpha-amylase type A isozyme	Starch and sucrose metabolism (ko00500)	[G]	Carbohydrate transport and metabolism	Alpha-amylase C-terminal beta-sheet domain	Alpha-amylase type A isozyme OS=Hordeum vulgare OX=4513 GN=AMY1.1 PE=1 SV=1	G	Carbohydrate transport and metabolism	alpha-amylase type A isozyme [Setaria italica]	molecular function: catalytic activity (GO:0003824);; molecular function: binding (GO:0005488);; biological process: metabolic process (GO:0008152)
Seita.4G195200	4.06776	2.13188	2.33489	0.619585	1.72394	2.11035	19.1433	24.6542	25.2369	11.5152	10.5	11.4667	4.93752e-31	2.44139	up	3.72133e-13	2.0501	up	--	--	--	--	--	--	--	--	--	--	--	uncharacterized protein LOC101774189 [Setaria italica]	--
Seita.4G214500	1.63246	1.21783	1.94543	7.1024	5.8612	7.96326	0.610326	0.391511	0.270818	1.53933	1.43398	1.82741	0.000133872	-1.14345	down	4.30393e-18	-1.81142	down	--	--	--	--	--	--	--	VQ motif	VQ motif-containing protein 25 OS=Arabidopsis thaliana OX=3702 GN=VQ25 PE=3 SV=1	S	Function unknown	uncharacterized protein LOC101769881 [Setaria italica]	--
Seita.4G229900	0.718923	0.671747	0.822913	1.44383	2.02894	1.43167	2.46522	2.42076	1.47198	0.547789	0.701197	1.04563	0.000365863	1.03851	up	0.0476358	-0.70755	normal	--	--	Cellular Component: integral component of membrane (GO:0016021);;	--	--	--	--	--	--	--	--	hypothetical protein SETIT_4G229900v2 [Setaria italica]	cellular component: membrane (GO:0016020);; cellular component: membrane part (GO:0044425)
Seita.4G232000	20.5476	17.5796	20.7393	22.2667	19.7001	21.4975	41.3004	53.4978	47.8685	28.7101	29.0603	26.0213	8.44605e-18	1.2082	up	0.0071103	0.397029	normal	[O]	Posttranslational modification, protein turnover, chaperones	Molecular Function: glutathione transferase activity (GO:0004364);; Cellular Component: cytoplasm (GO:0005737);; Biological Process: glutathione metabolic process (GO:0006749);;	K00799|9.9e-129|sita:101759727|K00799 glutathione S-transferase [EC:2.5.1.18] | (RefSeq) probable glutathione S-transferase GSTU1	Glutathione metabolism (ko00480)	[O]	Posttranslational modification, protein turnover, chaperones	Glutathione S-transferase, N-terminal domain	Probable glutathione S-transferase GSTU1 OS=Oryza sativa subsp. indica OX=39946 GN=GSTU1 PE=1 SV=1	O	Posttranslational modification, protein turnover, chaperones	probable glutathione S-transferase GSTU1 [Setaria italica]	molecular function: catalytic activity (GO:0003824);; cellular component: cell (GO:0005623);; cellular component: cell part (GO:0044464);; biological process: metabolic process (GO:0008152);; biological process: cellular process (GO:0009987)
Seita.4G232700	4.55884	4.84596	5.33945	5.88023	6.06685	5.2084	2.97491	2.33131	2.16398	2.16634	2.41718	2.60978	4.12238e-07	-0.871796	normal	1.2398e-13	-1.15065	down	--		Molecular Function: protein serine/threonine kinase activity (GO:0004674);; Molecular Function: ATP binding (GO:0005524);; Cellular Component: integral component of membrane (GO:0016021);; Biological Process: recognition of pollen (GO:0048544);;	K13420|2.6e-67|mesc:110601988|K13420 LRR receptor-like serine/threonine-protein kinase FLS2 [EC:2.7.11.1] | (RefSeq) LRR receptor-like serine/threonine-protein kinase FLS2	MAPK signaling pathway - plant (ko04016);; Plant-pathogen interaction (ko04626)	--	--	Protein kinase domain	Putative receptor protein kinase ZmPK1 OS=Zea mays OX=4577 GN=PK1 PE=2 SV=2	T	Signal transduction mechanisms	hypothetical protein SETIT_4G232700v2 [Setaria italica]	molecular function: catalytic activity (GO:0003824);; biological process: metabolic process (GO:0008152);; biological process: cellular process (GO:0009987);; molecular function: binding (GO:0005488);; cellular component: membrane (GO:0016020);; cellular component: membrane part (GO:0044425);; biological process: reproduction (GO:0000003);; biological process: reproductive process (GO:0022414);; …
Seita.4G233000	5.87994	7.98026	8.22659	11.9105	10.1626	11.0344	4.30662	4.45406	3.54536	4.83306	4.32235	5.57919	6.32604e-05	-0.738934	normal	5.02486e-12	-1.07367	down	--		Molecular Function: protein serine/threonine kinase activity (GO:0004674);; Molecular Function: ATP binding (GO:0005524);; Cellular Component: integral component of membrane (GO:0016021);; Biological Process: recognition of pollen (GO:0048544);;	K13420|4.0e-68|mesc:110601988|K13420 LRR receptor-like serine/threonine-protein kinase FLS2 [EC:2.7.11.1] | (RefSeq) LRR receptor-like serine/threonine-protein kinase FLS2	MAPK signaling pathway - plant (ko04016);; Plant-pathogen interaction (ko04626)	--	--	Protein kinase domain	Putative receptor protein kinase ZmPK1 OS=Zea mays OX=4577 GN=PK1 PE=2 SV=2	T	Signal transduction mechanisms	putative receptor protein kinase ZmPK1 isoform X2 [Setaria italica]	molecular function: catalytic activity (GO:0003824);; biological process: metabolic process (GO:0008152);; biological process: cellular process (GO:0009987);; molecular function: binding (GO:0005488);; cellular component: membrane (GO:0016020);; cellular component: membrane part (GO:0044425);; biological process: reproduction (GO:0000003);; biological process: reproductive process (GO:0022414);; …
Seita.4G263400	3.03426	2.35949	3.22554	2.71639	2.22991	1.59524	8.19415	12.6749	12.9427	5.44088	3.08576	3.96554	3.46732e-18	1.6972	up	0.00932347	0.755138	normal	--	--	Molecular Function: DNA binding (GO:0003677);; Cellular Component: nucleus (GO:0005634);; Biological Process: regulation of transcription, DNA-templated (GO:0006355);;	K00521|1.0e-32|cmos:111447866|K00521 ferric-chelate reductase [EC:1.16.1.7] | (RefSeq) ferric reduction oxidase 7, chloroplastic-like	--	--	--	No apical meristem (NAM) protein	NAC domain-containing protein 21/22 OS=Arabidopsis thaliana OX=3702 GN=NAC021 PE=1 SV=2	K	Transcription	NAC domain-containing protein 21/22 [Setaria italica]	molecular function: binding (GO:0005488);; cellular component: cell (GO:0005623);; cellular component: organelle (GO:0043226);; cellular component: cell part (GO:0044464);; biological process: biological regulation (GO:0065007)
Seita.4G287200	53.2473	78.2958	68.4556	64.5215	82.2101	81.9822	27.5166	30.47	25.2909	29.6482	43.7156	29.4775	1.86331e-13	-1.14014	down	1.9756e-08	-1.03139	down	[S]	Function unknown	--	--	--	[S]	Function unknown	Transport and Golgi organisation 2	--	S	Function unknown	transport and Golgi organization 2 homolog [Setaria italica]	--
Seita.5G007400	0.246581	0.353446	0.492352	0.824409	0.560058	0.261169	1.47694	1.35455	0.988977	0.407714	1.08033	0.290988	0.000978698	1.03204	up	--	--	--	[G]	Carbohydrate transport and metabolism	Molecular Function: water channel activity (GO:0015250);; Cellular Component: integral component of membrane (GO:0016021);;	K09873|8.5e-134|sita:101763394|K09873 aquaporin TIP | (RefSeq) uncharacterized protein LOC101763394	--	[G]	Carbohydrate transport and metabolism	Major intrinsic protein	Aquaporin TIP4-3 OS=Zea mays OX=4577 GN=TIP4-3 PE=2 SV=1	P	Inorganic ion transport and metabolism	hypothetical protein SETIT_5G007400v2 [Setaria italica]	molecular function: transporter activity (GO:0005215);; biological process: single-organism process (GO:0044699);; biological process: localization (GO:0051179);; cellular component: membrane (GO:0016020);; cellular component: membrane part (GO:0044425)
Seita.5G007500	15.9759	21.4144	9.12054	11.5438	12.3568	20.8627	9.60909	7.19801	10.4998	5.24932	4.61717	2.73483	0.0466369	-0.591585	normal	5.565e-08	-1.42996	down	[G]	Carbohydrate transport and metabolism	Molecular Function: water channel activity (GO:0015250);; Cellular Component: integral component of membrane (GO:0016021);;	K09873|2.0e-130|sita:101764478|K09873 aquaporin TIP | (RefSeq) aquaporin TIP4-4	--	[G]	Carbohydrate transport and metabolism	Major intrinsic protein	Aquaporin TIP4-4 OS=Zea mays OX=4577 GN=TIP4-4 PE=2 SV=1	G	Carbohydrate transport and metabolism	aquaporin TIP4-4 [Setaria italica]	molecular function: transporter activity (GO:0005215);; biological process: single-organism process (GO:0044699);; biological process: localization (GO:0051179);; cellular component: membrane (GO:0016020);; cellular component: membrane part (GO:0044425)
Seita.5G009900	1.79124	1.15315	1.81956	1.32245	1.04616	0.79753	4.36331	4.85506	3.7244	1.95641	2.50177	1.33819	5.64844e-08	1.20318	up	0.0563513	0.644678	normal	[QV]	Secondary metabolites biosynthesis, transport and catabolism;; Defense mechanisms	Molecular Function: iron ion binding (GO:0005506);; Cellular Component: membrane (GO:0016020);; Cellular Component: integral component of membrane (GO:0016021);; Molecular Function: oxidoreductase activity, acting on paired donors, with incorporation or reduction of molecular oxygen, NAD(P)H as one donor, and incorporation of one atom of oxygen (GO:0016709);; Molecular Function: heme binding (GO:…	K20617|8.1e-291|sita:101774073|K20617 cytochrome P450 family 71 subfamily A | (RefSeq) cytochrome P450 71A1	--	[Q]	Secondary metabolites biosynthesis, transport and catabolism	Cytochrome P450	Cytochrome P450 71A1 OS=Persea americana OX=3435 GN=CYP71A1 PE=1 SV=2	Q	Secondary metabolites biosynthesis, transport and catabolism	cytochrome P450 71A1 [Setaria italica]	molecular function: binding (GO:0005488);; cellular component: membrane (GO:0016020);; cellular component: membrane part (GO:0044425);; molecular function: catalytic activity (GO:0003824);; biological process: metabolic process (GO:0008152);; biological process: single-organism process (GO:0044699)
Seita.5G010200	9.3944	6.15328	5.10117	8.41046	7.24904	7.93522	13.8825	18.1507	20.3935	10.6786	12.3545	11.8426	2.07831e-07	1.1336	up	0.000820856	0.545754	normal	[QV]	Secondary metabolites biosynthesis, transport and catabolism;; Defense mechanisms	Molecular Function: iron ion binding (GO:0005506);; Cellular Component: membrane (GO:0016020);; Molecular Function: oxidoreductase activity, acting on paired donors, with incorporation or reduction of molecular oxygen, NAD(P)H as one donor, and incorporation of one atom of oxygen (GO:0016709);; Molecular Function: heme binding (GO:0020037);;	K20617|3.3e-159|ats:109749785|K20617 cytochrome P450 family 71 subfamily A | (RefSeq) LOC109749785; cytochrome P450 71A1-like	--	[Q]	Secondary metabolites biosynthesis, transport and catabolism	Cytochrome P450	Cytochrome P450 736A117 OS=Prunus mume OX=102107 GN=CYP736A117 PE=2 SV=1	Q	Secondary metabolites biosynthesis, transport and catabolism	cytochrome P450 71A1 [Setaria italica]	molecular function: binding (GO:0005488);; cellular component: membrane (GO:0016020);; molecular function: catalytic activity (GO:0003824);; biological process: metabolic process (GO:0008152);; biological process: single-organism process (GO:0044699)
Seita.5G026800	0	0.106354	0.259528	0	0.916156	0.201042	1.15231	2.63055	1.98137	1.26357	0.860523	1.187	6.88439e-07	1.45077	up	--	--	--	--	--	Molecular Function: amino acid transmembrane transporter activity (GO:0015171);; Cellular Component: integral component of chloroplast outer membrane (GO:0031359);; Biological Process: ion transmembrane transport (GO:0034220);;	--	--	--	--	Tim17/Tim22/Tim23/Pmp24 family	Outer envelope pore protein 16-2, chloroplastic OS=Arabidopsis thaliana OX=3702 GN=OEP162 PE=2 SV=1	U	Intracellular trafficking, secretion, and vesicular transport	outer envelope pore protein 16-2, chloroplastic [Setaria italica]	molecular function: transporter activity (GO:0005215);; biological process: single-organism process (GO:0044699);; biological process: localization (GO:0051179);; cellular component: cell (GO:0005623);; cellular component: membrane (GO:0016020);; cellular component: organelle (GO:0043226);; cellular component: organelle part (GO:0044422);; cellular component: membrane part (GO:0044425);; cellular…
Seita.5G029100	4.61297	4.32139	3.14726	3.61042	4.2839	5.34845	0.80852	0.784404	1.20956	1.37475	1.77763	1.70392	4.11729e-16	-1.71672	down	2.83917e-09	-1.24851	down	[G]	Carbohydrate transport and metabolism	Molecular Function: hydrolase activity, hydrolyzing O-glycosyl compounds (GO:0004553);; Biological Process: carbohydrate metabolic process (GO:0005975);;	K15920|0.0e+00|sita:101772162|K15920 xylan 1,4-beta-xylosidase [EC:3.2.1.37] | (RefSeq) beta-xylosidase/alpha-L-arabinofuranosidase 1	Amino sugar and nucleotide sugar metabolism (ko00520)	--	--	Glycosyl hydrolase family 3 C-terminal domain	Beta-xylosidase/alpha-L-arabinofuranosidase 1 (Fragment) OS=Medicago sativa subsp. varia OX=36902 GN=Xyl1 PE=1 SV=1	G	Carbohydrate transport and metabolism	beta-xylosidase/alpha-L-arabinofuranosidase 1 [Setaria italica]	molecular function: catalytic activity (GO:0003824);; biological process: metabolic process (GO:0008152)
Seita.5G034800	2.98325	1.91341	1.76501	0.835032	1.2038	1.02172	7.45119	6.976	9.94937	2.66884	1.95964	1.75961	9.76176e-14	1.56371	up	0.00164759	0.867179	normal	--	--	--	--	--	--	--	--	--	--	--	bromodomain adjacent to zinc finger domain protein 2B-like [Setaria italica]	--
Seita.5G040800	0.346651	0.217447	0.220078	0.228218	0.089284	0.064625	0.650696	1.05524	1.07777	0.726107	0.216699	0.223571	0.0011764	1.02065	up	--	--	--	--	--	--	--	--	--	--	--	--	--	--	hypothetical protein SETIT_5G040800v2 [Setaria italica]	--
Seita.5G043400	10.9904	14.8803	17.7201	12.1128	13.281	13.659	14.5199	16.5365	7.93471	6.23135	4.35831	4.13822	0.80837	-0.110309	normal	1.26009e-14	-1.28303	down	[T]	Signal transduction mechanisms	Cellular Component: integral component of membrane (GO:0016021);;	K00889|9.4e-34|dcr:108218789|K00889 1-phosphatidylinositol-4-phosphate 5-kinase [EC:2.7.1.68] | (RefSeq) phosphatidylinositol 4-phosphate 5-kinase 6-like	Inositol phosphate metabolism (ko00562);; Phosphatidylinositol signaling system (ko04070);; Endocytosis (ko04144)	[R]	General function prediction only	Ankyrin repeats (3 copies)	Ankyrin repeat-containing protein ITN1 OS=Arabidopsis thaliana OX=3702 GN=ITN1 PE=1 SV=1	S	Function unknown	uncharacterized protein LOC101782978 [Setaria italica]	cellular component: membrane (GO:0016020);; cellular component: membrane part (GO:0044425)
Seita.5G053000	33.5847	37.2298	37.1397	30.6782	32.0018	28.4209	26.1644	23.1564	19.2215	14.795	15.5191	9.88941	8.96045e-05	-0.594886	normal	1.532e-09	-1.06733	down	--	--	Molecular Function: peroxidase activity (GO:0004601);; Cellular Component: extracellular region (GO:0005576);; Biological Process: response to oxidative stress (GO:0006979);; Molecular Function: heme binding (GO:0020037);; Biological Process: hydrogen peroxide catabolic process (GO:0042744);; Molecular Function: metal ion binding (GO:0046872);;	K00430|1.7e-191|sita:101777590|K00430 peroxidase [EC:1.11.1.7] | (RefSeq) peroxidase 72	Phenylpropanoid biosynthesis (ko00940)	--	--	Peroxidase	Peroxidase 72 OS=Arabidopsis thaliana OX=3702 GN=PER72 PE=1 SV=1	Q	Secondary metabolites biosynthesis, transport and catabolism	hypothetical protein SETIT_5G053000v2 [Setaria italica]	molecular function: catalytic activity (GO:0003824);; molecular function: antioxidant activity (GO:0016209);; biological process: metabolic process (GO:0008152);; biological process: cellular process (GO:0009987);; biological process: single-organism process (GO:0044699);; biological process: response to stimulus (GO:0050896);; biological process: detoxification (GO:0098754);; cellular component:…
Seita.5G057300	27.569	26.74	25.9485	25.7477	23.5627	23.2178	52.0317	45.7908	47.8608	85.7002	48.6559	112.346	2.56364e-14	0.841442	normal	1.02639e-10	1.49468	up	--	--	--	--	--	--	--	Late embryogenesis abundant protein	--	S	Function unknown	protein SENESCENCE-ASSOCIATED GENE 21, mitochondrial [Setaria italica]	--
Seita.5G069300	168.47	148.628	149.563	126.729	130.515	132.11	309.63	346.377	379.431	261.008	238.416	208.523	1.53456e-22	1.11439	up	3.99331e-16	0.851399	normal	--	--	Molecular Function: molecular_function (GO:0003674);; Molecular Function: binding (GO:0005488);; Cellular Component: cellular_component (GO:0005575);; Cellular Component: intracellular (GO:0005622);; Cellular Component: cell (GO:0005623);; Cellular Component: nucleus (GO:0005634);; Cellular Component: cytoplasm (GO:0005737);; Biological Process: response to stress (GO:0006950);; Biological Proces…	--	--	--	--	--	Ricin B-like lectin R40C1 OS=Oryza sativa subsp. japonica OX=39947 GN=R40C1 PE=1 SV=1	S	Function unknown	ricin B-like lectin R40G3 [Setaria italica]	molecular function: binding (GO:0005488);; cellular component: cell (GO:0005623);; cellular component: cell part (GO:0044464);; cellular component: organelle (GO:0043226);; biological process: response to stimulus (GO:0050896);; biological process: multi-organism process (GO:0051704);; biological process: cellular process (GO:0009987);; biological process: single-organism process (GO:0044699)
Seita.5G076700	2.9724	3.0739	2.21888	4.19398	4.00915	4.9826	7.62568	8.29467	7.41023	4.77454	6.87582	6.20825	2.89761e-11	1.29951	up	0.157933	0.39387	normal	--	--	--	--	--	--	--	--	--	--	--	hypothetical protein SETIT_5G076700v2 [Setaria italica]	--
Seita.5G087500	2.28763	3.64991	2.64516	1.74244	1.69014	2.40755	8.21982	8.05872	10.6611	3.87537	3.4995	3.20012	3.81627e-12	1.40827	up	0.00464223	0.735081	normal	--	--	Cellular Component: integral component of membrane (GO:0016021);;	--	--	--	--	Domain of unknown function (DUF4281)	Protein MAO HUZI 4, chloroplastic OS=Oryza sativa subsp. japonica OX=39947 GN=MHZ4 PE=2 SV=1	S	Function unknown	protein MAO HUZI 4, chloroplastic [Setaria italica]	cellular component: membrane (GO:0016020);; cellular component: membrane part (GO:0044425)
Seita.5G092300	2.04202	1.53693	1.98	0.643092	1.13193	0.931581	5.92505	4.33247	4.72489	2.57007	0.922321	1.30364	4.78071e-11	1.25526	up	0.156892	0.54665	normal	--	--	Molecular Function: calcium ion binding (GO:0005509);;	K13448|6.9e-70|sita:101778141|K13448 calcium-binding protein CML | (RefSeq) probable calcium-binding protein CML16	Plant-pathogen interaction (ko04626)	[T]	Signal transduction mechanisms	EF hand	Probable calcium-binding protein CML16 OS=Oryza sativa subsp. japonica OX=39947 GN=CML16 PE=2 SV=1	T	Signal transduction mechanisms	hypothetical protein SETIT_5G092300v2 [Setaria italica]	molecular function: binding (GO:0005488)
Seita.5G093000	1.6072	1.22366	1.73336	1.67482	1.9672	1.23478	6.92678	3.38661	9.51039	9.14015	8.34403	5.6784	5.73684e-07	1.39025	up	8.40949e-13	1.78566	up	[O]	Posttranslational modification, protein turnover, chaperones	Biological Process: response to reactive oxygen species (GO:0000302);; Biological Process: protein folding (GO:0006457);; Biological Process: response to heat (GO:0009408);; Biological Process: response to salt stress (GO:0009651);; Biological Process: response to hydrogen peroxide (GO:0042542);; Molecular Function: protein self-association (GO:0043621);; Molecular Function: unfolded protein bind…	K13993|1.3e-79|sita:101775696|K13993 HSP20 family protein | (RefSeq) 16.9 kDa class I heat shock protein 1	Protein processing in endoplasmic reticulum (ko04141)	[O]	Posttranslational modification, protein turnover, chaperones	Hsp20/alpha crystallin family	16.9 kDa class I heat shock protein 1 OS=Oryza sativa subsp. japonica OX=39947 GN=HSP16.9A PE=1 SV=1	O	Posttranslational modification, protein turnover, chaperones	16.9 kDa class I heat shock protein 1 [Setaria italica]	biological process: response to stimulus (GO:0050896);; biological process: cellular process (GO:0009987);; molecular function: binding (GO:0005488);; biological process: cellular component organization or biogenesis (GO:0071840)
Seita.5G093400	2.28654	2.35255	2.40314	2.9195	4.30323	3.42394	8.44041	6.95479	6.1047	5.51509	4.79352	3.00662	2.84039e-09	1.32175	up	0.523132	0.256267	normal	--	--	Molecular Function: polysaccharide binding (GO:0030247);;	--	--	--	--	Wall-associated receptor kinase galacturonan-binding	--	T	Signal transduction mechanisms	hypothetical protein SETIT_5G093400v2 [Setaria italica]	molecular function: binding (GO:0005488)
Seita.5G116400	1.63073	1.64756	1.75273	1.26749	0.729198	1.76056	7.01925	5.09377	7.02703	2.73513	2.54426	4.68857	7.90509e-14	1.5906	up	0.00973638	0.903879	normal	--	--	--	K12761|1.0e-21|ini:109164801|K12761 carbon catabolite-derepressing protein kinase [EC:2.7.11.1] | (RefSeq) CBL-interacting serine/threonine-protein kinase 7-like	--	--	--	Domain of unknown function (DUF4228)	--	S	Function unknown	uncharacterized protein LOC101782842 [Setaria italica]	--
Seita.5G119800	16.165	16.0239	13.5474	9.69555	10.3655	9.49343	49.4664	48.526	71.9711	24.2058	9.99695	11.171	1.35622e-28	1.73275	up	0.102494	0.507104	normal	[G]	Carbohydrate transport and metabolism	Biological Process: response to oxidative stress (GO:0006979);; Biological Process: response to water deprivation (GO:0009414);; Cellular Component: chloroplast (GO:0009507);; Biological Process: response to abscisic acid (GO:0009737);; Molecular Function: galactinol-sucrose galactosyltransferase activity (GO:0047274);;	K06617|0.0e+00|sita:101762997|K06617 raffinose synthase [EC:2.4.1.82] | (RefSeq) galactinol--sucrose galactosyltransferase	Galactose metabolism (ko00052)	--	--	Raffinose synthase or seed imbibition protein Sip1	Galactinol--sucrose galactosyltransferase OS=Oryza sativa subsp. japonica OX=39947 GN=RFS PE=1 SV=1	S	Function unknown	galactinol--sucrose galactosyltransferase [Setaria italica]	biological process: response to stimulus (GO:0050896);; cellular component: cell (GO:0005623);; cellular component: organelle (GO:0043226);; cellular component: cell part (GO:0044464);; molecular function: catalytic activity (GO:0003824)
Seita.5G130800	14.1583	6.62808	9.28609	9.1735	7.97645	6.19594	16.0475	20.0953	18.6802	20.9389	20.3089	15.8567	0.00307717	0.730854	normal	7.24691e-11	1.18307	up	[Q]	Secondary metabolites biosynthesis, transport and catabolism	Molecular Function: metal ion binding (GO:0046872);; Molecular Function: dioxygenase activity (GO:0051213);;	K13229|1.6e-67|zma:541977|K13229 2,4-dihydroxy-1,4-benzoxazin-3-one-glucoside dioxygenase [EC:1.14.11.59] | (RefSeq) bx6; DIBOA-glucoside dioxygenase BX6	Benzoxazinoid biosynthesis (ko00402)	[QR]	Secondary metabolites biosynthesis, transport and catabolism;; General function prediction only	2OG-Fe(II) oxygenase superfamily	DIBOA-glucoside dioxygenase BX6 OS=Zea mays OX=4577 GN=BX6 PE=1 SV=1	Q	Secondary metabolites biosynthesis, transport and catabolism	1-aminocyclopropane-1-carboxylate oxidase homolog 4 [Setaria italica]	molecular function: binding (GO:0005488);; molecular function: catalytic activity (GO:0003824);; biological process: metabolic process (GO:0008152);; biological process: single-organism process (GO:0044699)
Seita.5G131300	2.45925	1.68423	2.24091	3.37342	2.29041	3.58105	4.26869	6.66433	8.27703	10.1567	9.13828	10.6293	0.000126516	1.09172	up	2.38813e-08	1.3849	up	[O]	Posttranslational modification, protein turnover, chaperones	Cellular Component: cellular_component (GO:0005575);; Cellular Component: intracellular (GO:0005622);; Cellular Component: cell (GO:0005623);; Cellular Component: cytoplasm (GO:0005737);; Biological Process: response to stress (GO:0006950);; Biological Process: biological_process (GO:0008150);; Biological Process: response to temperature stimulus (GO:0009266);; Biological Process: response to hea…	K13993|1.4e-84|sita:101773804|K13993 HSP20 family protein | (RefSeq) 17.5 kDa class II heat shock protein	Protein processing in endoplasmic reticulum (ko04141)	[O]	Posttranslational modification, protein turnover, chaperones	Hsp20/alpha crystallin family	17.5 kDa class II heat shock protein OS=Zea mays OX=4577 PE=2 SV=1	O	Posttranslational modification, protein turnover, chaperones	17.5 kDa class II heat shock protein [Setaria italica]	cellular component: cell (GO:0005623);; cellular component: cell part (GO:0044464);; biological process: response to stimulus (GO:0050896)
Seita.5G131400	1.74101	0.647885	0.735029	2.26721	2.51159	1.79734	2.83424	2.81058	4.39389	3.73192	7.50854	7.46889	0.00786649	0.885094	normal	0.00107577	1.05385	up	[O]	Posttranslational modification, protein turnover, chaperones	Cellular Component: cellular_component (GO:0005575);; Cellular Component: intracellular (GO:0005622);; Cellular Component: cell (GO:0005623);; Cellular Component: cytoplasm (GO:0005737);; Biological Process: response to stress (GO:0006950);; Biological Process: biological_process (GO:0008150);; Biological Process: response to temperature stimulus (GO:0009266);; Biological Process: response to hea…	K13993|3.1e-84|sita:101773385|K13993 HSP20 family protein | (RefSeq) 17.5 kDa class II heat shock protein	Protein processing in endoplasmic reticulum (ko04141)	[O]	Posttranslational modification, protein turnover, chaperones	Hsp20/alpha crystallin family	17.5 kDa class II heat shock protein OS=Zea mays OX=4577 PE=2 SV=1	O	Posttranslational modification, protein turnover, chaperones	17.5 kDa class II heat shock protein [Setaria italica]	cellular component: cell (GO:0005623);; cellular component: cell part (GO:0044464);; biological process: response to stimulus (GO:0050896)
Seita.5G135800	22.2112	16.233	25.3534	31.4841	26.2086	31.5739	43.706	36.3765	48.9014	69.1049	56.0565	90.3865	4.00122e-08	0.936857	normal	3.30158e-10	1.16543	up	--	--	--	--	--	--	--	--	--	--	--	hypothetical protein SETIT_5G135800v2 [Setaria italica]	--
Seita.5G145900	13.5246	9.67823	16.557	7.13695	7.3478	8.50582	19.9999	28.7652	38.0629	25.1181	18.3147	29.374	3.41542e-05	0.950504	normal	1.22281e-15	1.50367	up	[T]	Signal transduction mechanisms	Molecular Function: protein serine/threonine kinase activity (GO:0004674);; Molecular Function: ATP binding (GO:0005524);; Biological Process: signal transduction (GO:0007165);; Biological Process: response to abscisic acid (GO:0009737);; Cellular Component: integral component of membrane (GO:0016021);;	K07198|3.6e-263|sita:101757718|K07198 5'-AMP-activated protein kinase, catalytic alpha subunit [EC:2.7.11.11] | (RefSeq) CBL-interacting protein kinase 5	--	[T]	Signal transduction mechanisms	Protein kinase domain	CBL-interacting protein kinase 5 OS=Oryza sativa subsp. japonica OX=39947 GN=CIPK5 PE=2 SV=1	T	Signal transduction mechanisms	CBL-interacting protein kinase 5 [Setaria italica]	molecular function: catalytic activity (GO:0003824);; biological process: metabolic process (GO:0008152);; biological process: cellular process (GO:0009987);; molecular function: binding (GO:0005488);; biological process: biological regulation (GO:0065007);; biological process: response to stimulus (GO:0050896);; cellular component: membrane (GO:0016020);; cellular component: membrane part (GO:00…
Seita.5G153300	1.76901	1.79213	1.01409	1.84755	1.26172	1.07241	1.29586	0.755322	1.07518	0.48701	0.462239	0.390919	0.356709	-0.372885	normal	0.000172024	-1.15811	down	--	--	--	--	--	--	--	Myb/SANT-like DNA-binding domain	--	K	Transcription	uncharacterized protein LOC101752474 [Setaria italica]	--
Seita.5G166300	0.204606	0.139775	0.512419	0.105996	0.459895	0.557023	1.1503	1.33441	2.79913	0.60707	0.862422	0.186123	0.00051425	1.08433	up	--	--	--	--	--	Cellular Component: cytosol (GO:0005829);; Biological Process: response to water deprivation (GO:0009414);; Biological Process: cold acclimation (GO:0009631);; Biological Process: response to abscisic acid (GO:0009737);;	--	--	--	--	Dehydrin	Dehydrin Rab16C OS=Oryza sativa subsp. indica OX=39946 GN=RAB16C PE=2 SV=1	S	Function unknown	dehydrin DHN3 [Setaria italica]	cellular component: cell (GO:0005623);; cellular component: cell part (GO:0044464);; biological process: response to stimulus (GO:0050896)
Seita.5G178800	43.0687	36.855	39.8543	51.7188	49.2382	43.7703	109.046	110.271	132.589	110.424	99.3938	80.4082	3.76284e-38	1.49552	up	4.11833e-12	0.964704	normal	--	--	Biological Process: metal ion transport (GO:0030001);; Molecular Function: metal ion binding (GO:0046872);;	K10752|4.1e-38|zju:107427343|K10752 histone-binding protein RBBP4 | (RefSeq) LOW QUALITY PROTEIN: WD-40 repeat-containing protein MSI3	--	[P]	Inorganic ion transport and metabolism	Heavy-metal-associated domain	Heavy metal-associated isoprenylated plant protein 20 OS=Arabidopsis thaliana OX=3702 GN=HIPP20 PE=1 SV=1	P	Inorganic ion transport and metabolism	heavy metal-associated isoprenylated plant protein 20 [Setaria italica]	biological process: localization (GO:0051179);; molecular function: binding (GO:0005488)
Seita.5G195000	4.53633	4.33619	3.95763	3.38214	4.25134	4.15727	7.88758	9.58604	17.5596	4.56245	8.85612	4.2396	4.94004e-07	1.17511	up	0.129578	0.483213	normal	[E]	Amino acid transport and metabolism	Biological Process: response to wounding (GO:0009611);; Biological Process: response to jasmonic acid (GO:0009753);; Molecular Function: peptide:proton symporter activity (GO:0015333);; Cellular Component: integral component of membrane (GO:0016021);; Molecular Function: oligopeptide transmembrane transporter activity (GO:0035673);; Molecular Function: peptide transmembrane transporter activity (…	K14638|2.8e-113|bdi:100837483|K14638 solute carrier family 15 (peptide/histidine transporter), member 3/4 | (RefSeq) protein NRT1/ PTR FAMILY 8.2	--	[E]	Amino acid transport and metabolism	POT family	Protein NRT1/ PTR FAMILY 6.2 OS=Arabidopsis thaliana OX=3702 GN=NPF6.2 PE=1 SV=1	E	Amino acid transport and metabolism	hypothetical protein SETIT_5G195000v2 [Setaria italica]	biological process: response to stimulus (GO:0050896);; molecular function: transporter activity (GO:0005215);; biological process: single-organism process (GO:0044699);; biological process: localization (GO:0051179);; cellular component: membrane (GO:0016020);; cellular component: membrane part (GO:0044425)
Seita.5G201500	15.2584	15.9312	19.5015	16.0998	17.8972	17.2182	43.5995	42.4033	54.8933	31.6466	29.5743	28.8711	8.80869e-23	1.3856	up	3.11121e-13	0.804488	normal	--	--	--	K00600|2.5e-86|dzi:111286330|K00600 glycine hydroxymethyltransferase [EC:2.1.2.1] | (RefSeq) serine hydroxymethyltransferase 3, chloroplastic-like isoform X1	Glycine, serine and threonine metabolism (ko00260);; Cyanoamino acid metabolism (ko00460);; Glyoxylate and dicarboxylate metabolism (ko00630);; One carbon pool by folate (ko00670);; Carbon metabolism (ko01200);; Biosynthesis of amino acids (ko01230)	[O]	Posttranslational modification, protein turnover, chaperones	PITH domain	--	O	Posttranslational modification, protein turnover, chaperones	PITH domain-containing protein 1 [Setaria italica]	--
Seita.5G202800	2.09059	4.05862	1.43724	6.21688	5.35518	6.20066	1.63193	0.600894	1.27403	2.3778	1.50579	2.65668	0.0610573	-0.666641	normal	6.41815e-08	-1.21853	down	--	--	Molecular Function: hydrolase activity, hydrolyzing O-glycosyl compounds (GO:0004553);; Biological Process: carbohydrate metabolic process (GO:0005975);; Cellular Component: anchored component of plasma membrane (GO:0046658);;	K19891|4.4e-85|smo:SELMODRAFT_75479|K19891 glucan endo-1,3-beta-glucosidase 1/2/3 [EC:3.2.1.39] | (RefSeq) hypothetical protein	Starch and sucrose metabolism (ko00500)	--	--	Glycosyl hydrolases family 17	Glucan endo-1,3-beta-glucosidase 13 OS=Arabidopsis thaliana OX=3702 GN=At5g56590 PE=2 SV=1	G	Carbohydrate transport and metabolism	glucan endo-1,3-beta-D-glucosidase [Setaria italica]	molecular function: catalytic activity (GO:0003824);; biological process: metabolic process (GO:0008152);; cellular component: cell (GO:0005623);; cellular component: membrane (GO:0016020);; cellular component: membrane part (GO:0044425);; cellular component: cell part (GO:0044464)
Seita.5G203100	15.9611	25.0925	14.2757	21.4417	30.9765	29.5777	28.3019	28.435	17.1176	11.7997	7.09186	6.82385	0.263253	0.357419	normal	3.54188e-12	-1.4503	down	--	--	Molecular Function: hydrolase activity, hydrolyzing O-glycosyl compounds (GO:0004553);; Biological Process: carbohydrate metabolic process (GO:0005975);;	K19891|1.1e-84|smo:SELMODRAFT_87871|K19891 glucan endo-1,3-beta-glucosidase 1/2/3 [EC:3.2.1.39] | (RefSeq) hypothetical protein	Starch and sucrose metabolism (ko00500)	--	--	Glycosyl hydrolases family 17	Glucan endo-1,3-beta-glucosidase 12 OS=Arabidopsis thaliana OX=3702 GN=At4g29360 PE=2 SV=1	G	Carbohydrate transport and metabolism	glucan endo-1,3-beta-glucosidase 12 [Setaria italica]	molecular function: catalytic activity (GO:0003824);; biological process: metabolic process (GO:0008152)
Seita.5G203400	9.47059	15.0114	9.45286	11.8424	12.5334	13.5549	5.91981	4.54447	5.23241	2.79152	2.8992	1.6378	1.13144e-05	-0.936048	normal	2.35843e-24	-2.0514	down	--	--	Molecular Function: hydrolase activity, hydrolyzing O-glycosyl compounds (GO:0004553);; Biological Process: carbohydrate metabolic process (GO:0005975);; Cellular Component: anchored component of plasma membrane (GO:0046658);;	K19891|2.1e-54|smo:SELMODRAFT_87871|K19891 glucan endo-1,3-beta-glucosidase 1/2/3 [EC:3.2.1.39] | (RefSeq) hypothetical protein	Starch and sucrose metabolism (ko00500)	--	--	Glycosyl hydrolases family 17	Glucan endo-1,3-beta-glucosidase 12 OS=Arabidopsis thaliana OX=3702 GN=At4g29360 PE=2 SV=1	G	Carbohydrate transport and metabolism	glucan endo-1,3-beta-glucosidase 13 [Setaria italica]	molecular function: catalytic activity (GO:0003824);; biological process: metabolic process (GO:0008152);; cellular component: cell (GO:0005623);; cellular component: membrane (GO:0016020);; cellular component: membrane part (GO:0044425);; cellular component: cell part (GO:0044464)
Seita.5G203600	0.223429	4.79173	0.358728	1.05657	3.22341	3.23324	0.41283	0.077376	0.067155	0	0.077768	0.043159	--	--	--	9.04101e-16	-2.46695	down	--	--	Molecular Function: hydrolase activity, hydrolyzing O-glycosyl compounds (GO:0004553);; Biological Process: carbohydrate metabolic process (GO:0005975);; Cellular Component: anchored component of plasma membrane (GO:0046658);;	K19891|3.8e-86|smo:SELMODRAFT_87871|K19891 glucan endo-1,3-beta-glucosidase 1/2/3 [EC:3.2.1.39] | (RefSeq) hypothetical protein	Starch and sucrose metabolism (ko00500)	--	--	Glycosyl hydrolases family 17	Glucan endo-1,3-beta-glucosidase 2 OS=Arabidopsis thaliana OX=3702 GN=At1g66250 PE=2 SV=2	G	Carbohydrate transport and metabolism	glucan endo-1,3-beta-glucosidase 3 [Setaria italica]	molecular function: catalytic activity (GO:0003824);; biological process: metabolic process (GO:0008152);; cellular component: cell (GO:0005623);; cellular component: membrane (GO:0016020);; cellular component: membrane part (GO:0044425);; cellular component: cell part (GO:0044464)
Seita.5G218200	1.36143	2.17546	1.8663	1.92016	2.27332	2.32692	1.59797	1.03292	1.85743	0.752092	0.907983	0.935726	0.66203	-0.195163	normal	7.95266e-07	-1.11549	down	--	--	Biological Process: protein polyubiquitination (GO:0000209);; Molecular Function: ATP binding (GO:0005524);; Cellular Component: nucleus (GO:0005634);; Biological Process: cellular response to DNA damage stimulus (GO:0006974);; Molecular Function: ubiquitin conjugating enzyme activity (GO:0061631);;	K13960|0.0e+00|sita:101773271|K13960 ubiquitin-conjugating enzyme E2 T [EC:2.3.2.23] | (RefSeq) uncharacterized protein LOC101773271	--	[O]	Posttranslational modification, protein turnover, chaperones	Ubiquitin-conjugating enzyme	Probable ubiquitin-conjugating enzyme E2 37 OS=Arabidopsis thaliana OX=3702 GN=UBC37 PE=2 SV=2	O	Posttranslational modification, protein turnover, chaperones	uncharacterized protein LOC101773271 [Setaria italica]	biological process: metabolic process (GO:0008152);; biological process: cellular process (GO:0009987);; molecular function: binding (GO:0005488);; cellular component: cell (GO:0005623);; cellular component: organelle (GO:0043226);; cellular component: cell part (GO:0044464);; biological process: response to stimulus (GO:0050896);; molecular function: catalytic activity (GO:0003824)
Seita.5G231900	4.92788	6.34306	6.69433	2.97469	3.89374	4.62787	13.4964	15.3772	11.4796	3.5069	3.50976	2.76599	3.33423e-11	1.0808	up	0.531857	-0.191875	normal	[MDT]	Cell wall/membrane/envelope biogenesis;; Cell cycle control, cell division, chromosome partitioning;; Signal transduction mechanisms	Molecular Function: ATP binding (GO:0005524);;	K03231|1.8e-111|mtr:MTR_1g101870|K03231 elongation factor 1-alpha | (RefSeq) elongation factor 1-alpha	RNA transport (ko03013)	[O]	Posttranslational modification, protein turnover, chaperones	ATPase family associated with various cellular activities (AAA)	Katanin p60 ATPase-containing subunit A1 OS=Arabidopsis thaliana OX=3702 GN=AAA1 PE=1 SV=1	O	Posttranslational modification, protein turnover, chaperones	ribosome biogenesis ATPase RIX7 isoform X2 [Setaria italica]	molecular function: binding (GO:0005488)
Seita.5G237800	0.474264	0.199824	0.31495	0.319944	0.561606	0.26304	1.55225	1.20759	1.906	1.68002	1.33297	1.69951	9.92229e-07	1.39056	up	3.09217e-06	1.41269	up	--	--	--	--	--	--	--	CBS domain	--	C	Energy production and conversion	uncharacterized protein LOC101769367 [Setaria italica]	--
Seita.5G238500	11.1319	13.7063	14.4181	16.8922	9.39316	9.54254	8.72456	11.081	3.84606	3.05612	2.21324	3.99386	0.153254	-0.505129	normal	4.11279e-07	-1.43369	down	--	--	Molecular Function: DNA binding (GO:0003677);; Cellular Component: nucleus (GO:0005634);;	K15397|1.2e-21|cpep:111776416|K15397 3-ketoacyl-CoA synthase [EC:2.3.1.199] | (RefSeq) 3-ketoacyl-CoA synthase 17-like	Fatty acid elongation (ko00062);; Plant-pathogen interaction (ko04626)	[O]	Posttranslational modification, protein turnover, chaperones	Myb-like DNA-binding domain	Protein RADIALIS-like 3 OS=Arabidopsis thaliana OX=3702 GN=RL3 PE=2 SV=1	K	Transcription	protein RADIALIS-like 3 [Setaria italica]	molecular function: binding (GO:0005488);; cellular component: cell (GO:0005623);; cellular component: organelle (GO:0043226);; cellular component: cell part (GO:0044464)
Seita.5G247700	30.9504	42.4446	39.049	38.8603	45.8374	48.2197	79.4448	69.9775	98.4911	36.9105	33.388	29.2718	4.15109e-12	1.06413	up	0.012264	-0.382855	normal	[F]	Nucleotide transport and metabolism	Molecular Function: CTP synthase activity (GO:0003883);; Molecular Function: ATP binding (GO:0005524);; Biological Process: glutamine metabolic process (GO:0006541);; Biological Process: 'de novo' CTP biosynthetic process (GO:0044210);;	K01937|0.0e+00|sita:101769502|K01937 CTP synthase [EC:6.3.4.2] | (RefSeq) CTP synthase	Pyrimidine metabolism (ko00240)	[F]	Nucleotide transport and metabolism	CTP synthase N-terminus	--	F	Nucleotide transport and metabolism	CTP synthase [Setaria italica]	molecular function: catalytic activity (GO:0003824);; molecular function: binding (GO:0005488);; biological process: metabolic process (GO:0008152);; biological process: cellular process (GO:0009987);; biological process: single-organism process (GO:0044699)
Seita.5G251200	5.12934	3.08453	3.41994	1.69923	1.98072	2.19456	31.2847	24.5037	33.9521	15.42	11.3829	10.531	8.64338e-43	2.54992	up	5.95169e-40	2.36662	up	--	--	Molecular Function: transcription factor activity, sequence-specific DNA binding (GO:0003700);;	K09060|3.8e-170|sita:101779496|K09060 plant G-box-binding factor | (RefSeq) G-box-binding factor 3	--	--	--	G-box binding protein MFMR	G-box-binding factor 3 OS=Arabidopsis thaliana OX=3702 GN=GBF3 PE=1 SV=2	K	Transcription	hypothetical protein SETIT_5G251200v2 [Setaria italica]	molecular function: nucleic acid binding transcription factor activity (GO:0001071);; biological process: biological regulation (GO:0065007)
Seita.5G257700	37.7209	28.2444	33.5888	18.3657	20.0154	15.4669	96.1545	86.7343	96.0459	55.2899	49.3039	55.3753	1.01475e-32	1.42594	up	1.4634e-39	1.52551	up	[T]	Signal transduction mechanisms	Molecular Function: protein serine/threonine phosphatase activity (GO:0004722);; Molecular Function: magnesium-dependent protein serine/threonine phosphatase activity (GO:0004724);; Cellular Component: nucleus (GO:0005634);; Cellular Component: cytosol (GO:0005829);; Molecular Function: metal ion binding (GO:0046872);;	K14497|8.2e-266|sita:101763688|K14497 protein phosphatase 2C [EC:3.1.3.16] | (RefSeq) probable protein phosphatase 2C 6	MAPK signaling pathway - plant (ko04016);; Plant hormone signal transduction (ko04075)	[T]	Signal transduction mechanisms	Protein phosphatase 2C	Probable protein phosphatase 2C 6 OS=Oryza sativa subsp. japonica OX=39947 GN=PP2C06 PE=1 SV=1	T	Signal transduction mechanisms	probable protein phosphatase 2C 6 [Setaria italica]	molecular function: catalytic activity (GO:0003824);; biological process: metabolic process (GO:0008152);; biological process: cellular process (GO:0009987);; cellular component: cell (GO:0005623);; cellular component: organelle (GO:0043226);; cellular component: cell part (GO:0044464);; molecular function: binding (GO:0005488)
Seita.5G260400	30.0927	24.4061	40.638	15.1323	19.2465	12.7784	115.002	93.8663	126.833	31.3659	26.9487	36.8785	4.03676e-24	1.65526	up	2.08656e-07	0.945771	normal	[G]	Carbohydrate transport and metabolism	Biological Process: carbohydrate metabolic process (GO:0005975);; Molecular Function: mannan endo-1,4-beta-mannosidase activity (GO:0016985);;	K19355|1.3e-243|sita:101771899|K19355 mannan endo-1,4-beta-mannosidase [EC:3.2.1.78] | (RefSeq) mannan endo-1,4-beta-mannosidase 1	Fructose and mannose metabolism (ko00051)	--	--	Cellulase (glycosyl hydrolase family 5)	Mannan endo-1,4-beta-mannosidase 1 OS=Oryza sativa subsp. japonica OX=39947 GN=MAN1 PE=2 SV=2	G	Carbohydrate transport and metabolism	mannan endo-1,4-beta-mannosidase 1 [Setaria italica]	biological process: metabolic process (GO:0008152);; molecular function: catalytic activity (GO:0003824)
Seita.5G262400	2.81458	2.96913	2.76919	2.49489	2.38636	3.05368	1.90388	2.00369	1.74751	1.2272	1.15959	0.879758	0.0168514	-0.51315	normal	4.19051e-06	-1.07513	down	--	--	Cellular Component: integral component of membrane (GO:0016021);; Biological Process: oxidation-reduction process (GO:0055114);;	--	--	[T]	Signal transduction mechanisms	Eukaryotic cytochrome b561	Cytochrome b561 domain-containing protein At4g18260 OS=Arabidopsis thaliana OX=3702 GN=At4g18260 PE=2 SV=1	T	Signal transduction mechanisms	cytochrome b561 domain-containing protein At2g30890-like [Setaria italica]	cellular component: membrane (GO:0016020);; cellular component: membrane part (GO:0044425);; biological process: metabolic process (GO:0008152);; biological process: single-organism process (GO:0044699)
Seita.5G263600	81.012	93.0176	66.8039	63.4146	65.886	127.131	19.4985	19.1582	16.9939	24.8162	24.2376	21.0651	6.04992e-39	-1.924	down	2.00319e-11	-1.55361	down	--	--	Cellular Component: cellular_component (GO:0005575);; Cellular Component: cell wall (GO:0005618);; Cellular Component: intracellular (GO:0005622);; Cellular Component: cell (GO:0005623);; Cellular Component: cytoplasm (GO:0005737);; Cellular Component: Golgi apparatus (GO:0005794);; Cellular Component: plasma membrane (GO:0005886);; Cellular Component: cell-cell junction (GO:0005911);; Cellular C…	--	--	--	--	Fasciclin domain	Fasciclin-like arabinogalactan protein 11 OS=Arabidopsis thaliana OX=3702 GN=FLA11 PE=2 SV=2	S	Function unknown	fasciclin-like arabinogalactan protein 11 [Setaria italica]	cellular component: cell (GO:0005623);; cellular component: cell part (GO:0044464);; cellular component: organelle (GO:0043226);; cellular component: membrane (GO:0016020);; cellular component: cell junction (GO:0030054);; cellular component: membrane part (GO:0044425);; cellular component: symplast (GO:0055044)
Seita.5G271900	1.07247	1.11254	0.856093	0.566086	0.78117	0.336533	1.95327	3.04249	2.99272	1.05584	1.10047	0.563716	8.36661e-06	1.04673	up	0.211913	0.469294	normal	--	--	Molecular Function: GTPase activity (GO:0003924);; Molecular Function: GTP binding (GO:0005525);;	K17065|4.2e-95|gsl:Gasu_23230|K17065 dynamin 1-like protein [EC:3.6.5.5] | (RefSeq) dynamin GTPase	--	[UR]	Intracellular trafficking, secretion, and vesicular transport;; General function prediction only	Dynamin central region	Dynamin-related protein 5A OS=Glycine max OX=3847 PE=2 SV=1	U	Intracellular trafficking, secretion, and vesicular transport	dynamin-related protein 5A isoform X1 [Setaria italica]	molecular function: catalytic activity (GO:0003824);; molecular function: binding (GO:0005488)
Seita.5G272400	3.56196	3.27635	4.28093	1.30858	2.09859	1.99891	8.58716	9.0436	7.30418	3.14284	1.69086	2.84951	2.0812e-07	1.02783	up	0.339041	0.377975	normal	--	--	--	--	--	--	--	--	--	--	--	uncharacterized protein LOC105914466 [Setaria italica]	--
Seita.5G275200	9.54781	4.90611	6.79749	9.73957	12.1997	7.72569	13.8409	17.4233	17.4647	27.5372	17.2596	27.5873	2.19349e-06	1.02632	up	1.02678e-07	1.14115	up	--	--	Molecular Function: zinc ion binding (GO:0008270);; Cellular Component: integral component of membrane (GO:0016021);;	K10661|3.7e-06|bna:106389042|K10661 E3 ubiquitin-protein ligase MARCH6 [EC:2.3.2.27] | (RefSeq) probable E3 ubiquitin ligase SUD1	Protein processing in endoplasmic reticulum (ko04141)	[A]	RNA processing and modification	Protein of unknown function (DUF3675)	--	A	RNA processing and modification	uncharacterized protein LOC117857061 isoform X1 [Setaria viridis]	molecular function: binding (GO:0005488);; cellular component: membrane (GO:0016020);; cellular component: membrane part (GO:0044425)
Seita.5G275500	10.7303	7.75934	11.1608	5.58889	5.01243	6.66517	18.626	27.5902	29.2567	10.225	1.69429	5.51996	1.06043e-09	1.18669	up	0.991184	0.00689387	normal	--	--	Molecular Function: chitinase activity (GO:0004568);; Cellular Component: extracellular region (GO:0005576);; Biological Process: carbohydrate metabolic process (GO:0005975);;	K01183|1.0e-173|sita:101764757|K01183 chitinase [EC:3.2.1.14] | (RefSeq) acidic endochitinase	Amino sugar and nucleotide sugar metabolism (ko00520)	[M]	Cell wall/membrane/envelope biogenesis	Glycosyl hydrolases family 18	Acidic endochitinase OS=Cicer arietinum OX=3827 PE=2 SV=1	G	Carbohydrate transport and metabolism	acidic endochitinase [Setaria italica]	molecular function: catalytic activity (GO:0003824);; cellular component: extracellular region (GO:0005576);; biological process: metabolic process (GO:0008152)
Seita.5G284300	0.115263	0.181402	0.113774	0.043727	0.057405	0.025205	1.64142	1.05588	1.86957	0.97652	0.369858	0.132447	2.96631e-12	1.92612	up	--	--	--	[T]	Signal transduction mechanisms	Molecular Function: protein serine/threonine kinase activity (GO:0004674);; Molecular Function: ATP binding (GO:0005524);; Cellular Component: cytoplasm (GO:0005737);; Biological Process: regulation of mitotic cell cycle (GO:0007346);; Cellular Component: integral component of membrane (GO:0016021);; Biological Process: signal transduction by protein phosphorylation (GO:0023014);; Biological Proc…	K20716|8.0e-266|sita:101773550|K20716 mitogen-activated protein kinase kinase kinase 17/18 | (RefSeq) mitogen-activated protein kinase kinase kinase 18	MAPK signaling pathway - plant (ko04016)	[T]	Signal transduction mechanisms	Protein kinase domain	Mitogen-activated protein kinase kinase kinase 17 OS=Arabidopsis thaliana OX=3702 GN=MAPKKK17 PE=1 SV=1	T	Signal transduction mechanisms	mitogen-activated protein kinase kinase kinase 18 [Setaria italica]	molecular function: catalytic activity (GO:0003824);; biological process: metabolic process (GO:0008152);; biological process: cellular process (GO:0009987);; molecular function: binding (GO:0005488);; cellular component: cell (GO:0005623);; cellular component: cell part (GO:0044464);; biological process: biological regulation (GO:0065007);; cellular component: membrane (GO:0016020);; cellular co…
Seita.5G287800	0.185309	1.09032	0.318666	0.200513	2.49105	0.148479	27.4748	16.2214	42.5049	5.41827	2.69494	1.07722	3.19789e-05	1.16184	up	0.421009	0.273084	normal	--	--	Cellular Component: nucleus (GO:0005634);;	--	--	--	--	Late embryogenesis abundant protein	Late embryogenesis abundant protein 14 OS=Oryza sativa subsp. japonica OX=39947 GN=LEA14 PE=2 SV=1	S	Function unknown	late embryogenesis abundant protein, group 3 [Setaria italica]	cellular component: cell (GO:0005623);; cellular component: organelle (GO:0043226);; cellular component: cell part (GO:0044464)
Seita.5G298300	7.97132	4.73679	6.59607	3.8726	6.57887	4.2518	16.9684	14.5896	22.9768	13.1651	16.3677	13.2635	5.32233e-10	1.28029	up	6.89835e-11	1.36332	up	--	--	--	--	--	--	--	zinc-finger of the FCS-type, C2-C2	FCS-Like Zinc finger 10 OS=Arabidopsis thaliana OX=3702 GN=FLZ10 PE=1 SV=1	S	Function unknown	uncharacterized protein LOC101766806 [Setaria italica]	--
Seita.5G298400	82.9559	52.8723	69.1016	42.9537	55.3418	40.0863	181.799	189.901	226.441	123.77	94.057	124.894	5.11721e-20	1.42658	up	4.65281e-16	1.2422	up	--	--	Cellular Component: nucleus (GO:0005634);; Biological Process: ubiquitin-dependent protein catabolic process (GO:0006511);; Molecular Function: zinc ion binding (GO:0008270);; Biological Process: protein ubiquitination (GO:0016567);; Molecular Function: ubiquitin protein ligase activity (GO:0061630);;	K10144|3.3e-164|sita:101767222|K10144 RING finger and CHY zinc finger domain-containing protein 1 [EC:2.3.2.27] | (RefSeq) probable E3 ubiquitin-protein ligase RZFP34	Ubiquitin mediated proteolysis (ko04120)	[R]	General function prediction only	CHY zinc finger	Probable E3 ubiquitin-protein ligase RZFP34 OS=Oryza sativa subsp. japonica OX=39947 GN=RZFP34 PE=2 SV=1	O	Posttranslational modification, protein turnover, chaperones	probable E3 ubiquitin-protein ligase RZFP34 [Setaria italica]	cellular component: cell (GO:0005623);; cellular component: organelle (GO:0043226);; cellular component: cell part (GO:0044464);; biological process: metabolic process (GO:0008152);; biological process: cellular process (GO:0009987);; molecular function: binding (GO:0005488);; molecular function: catalytic activity (GO:0003824)
Seita.5G303300	4.04098	2.27869	2.00959	2.62386	3.86798	1.97408	4.63499	3.02695	4.61614	7.47547	8.61185	6.61604	0.198843	0.437801	normal	7.62019e-08	1.23121	up	--	--	--	--	--	--	--	--	Protodermal factor 1 OS=Arabidopsis thaliana OX=3702 GN=PDF1 PE=2 SV=1	S	Function unknown	sialidase [Setaria italica]	--
Seita.5G307400	0.472464	0.374171	0.131974	0.530471	0.427538	0.475501	2.245	2.7664	1.93348	3.06456	3.92627	1.55705	1.78272e-10	1.74702	up	2.25086e-09	1.7537	up	--	--	Molecular Function: RNA polymerase II core promoter proximal region sequence-specific DNA binding (GO:0000978);; Molecular Function: transcription factor activity, sequence-specific DNA binding (GO:0003700);; Cellular Component: nucleus (GO:0005634);; Biological Process: response to osmotic stress (GO:0006970);; Biological Process: response to abscisic acid (GO:0009737);; Biological Process: cell…	K09419|8.0e-130|sita:101767343|K09419 heat shock transcription factor, other eukaryote | (RefSeq) heat stress transcription factor C-1b	--	[K]	Transcription	HSF-type DNA-binding	Heat stress transcription factor C-1b OS=Oryza sativa subsp. japonica OX=39947 GN=HSFC1B PE=2 SV=1	K	Transcription	heat stress transcription factor C-1b [Setaria italica]	molecular function: binding (GO:0005488);; molecular function: nucleic acid binding transcription factor activity (GO:0001071);; biological process: biological regulation (GO:0065007);; cellular component: cell (GO:0005623);; cellular component: organelle (GO:0043226);; cellular component: cell part (GO:0044464);; biological process: response to stimulus (GO:0050896);; biological process: cellula…
Seita.5G307500	234.118	169.423	178.431	167.357	189.289	144.924	239.151	260.255	289.135	310.617	477.563	321.85	0.0167026	0.422945	normal	3.58362e-09	1.06435	up	--	--	--	K12472|3.8e-26|cqi:110701739|K12472 epidermal growth factor receptor substrate 15 | (RefSeq) GATA zinc finger domain-containing protein 14-like	Endocytosis (ko04144)	--	--	BURP domain	BURP domain-containing protein 3 OS=Oryza sativa subsp. japonica OX=39947 GN=BURP3 PE=2 SV=1	S	Function unknown	uncharacterized protein LOC101767742 precursor [Setaria italica]	--
Seita.5G312000	1.03131	1.33431	0.336383	1.13893	1.32449	2.33065	0.426165	0.291073	0.441028	0.378025	0.312764	0.425516	--	--	--	9.33591e-06	-1.37646	down	--	--	--	--	--	--	--	Protein of unknown function (DUF1005)	--	S	Function unknown	uncharacterized protein LOC101784603 isoform X2 [Setaria italica]	--
Seita.5G341700	3.02748	2.76502	3.44525	1.74006	2.15573	1.35974	8.63377	7.3181	9.36783	4.79792	3.08014	3.27947	2.78049e-19	1.3512	up	0.000258924	0.923354	normal	--	--	Molecular Function: NAD+ kinase activity (GO:0003951);; Molecular Function: diacylglycerol kinase activity (GO:0004143);; Molecular Function: ATP binding (GO:0005524);; Biological Process: defense response (GO:0006952);; Biological Process: protein kinase C-activating G-protein coupled receptor signaling pathway (GO:0007205);;	K00901|3.6e-285|sita:101763139|K00901 diacylglycerol kinase (ATP) [EC:2.7.1.107] | (RefSeq) diacylglycerol kinase 5	Glycerolipid metabolism (ko00561);; Glycerophospholipid metabolism (ko00564);; Phosphatidylinositol signaling system (ko04070)	[IT]	Lipid transport and metabolism;; Signal transduction mechanisms	Diacylglycerol kinase accessory domain	Diacylglycerol kinase 5 OS=Arabidopsis thaliana OX=3702 GN=DGK5 PE=2 SV=1	--	--	diacylglycerol kinase 5 [Setaria italica]	molecular function: catalytic activity (GO:0003824);; biological process: metabolic process (GO:0008152);; biological process: cellular process (GO:0009987);; molecular function: binding (GO:0005488);; biological process: response to stimulus (GO:0050896);; biological process: signaling (GO:0023052);; biological process: single-organism process (GO:0044699);; biological process: biological regula…
Seita.5G346500	8.10539	4.46154	6.58625	4.45679	4.17223	5.01795	13.5214	15.0192	15.9255	15.5756	11.139	6.59313	7.41154e-08	1.06971	up	6.76685e-05	1.05086	up	[O]	Posttranslational modification, protein turnover, chaperones	Molecular Function: molecular_function (GO:0003674);; Molecular Function: catalytic activity (GO:0003824);; Molecular Function: thioredoxin-disulfide reductase activity (GO:0004791);; Cellular Component: cellular_component (GO:0005575);; Cellular Component: intracellular (GO:0005622);; Cellular Component: cell (GO:0005623);; Cellular Component: cytoplasm (GO:0005737);; Biological Process: biologi…	K17609|3.0e-237|sita:101779892|K17609 nucleoredoxin [EC:1.8.1.8] | (RefSeq) probable nucleoredoxin 2	--	[R]	General function prediction only	Thioredoxin-like	Probable nucleoredoxin 2 OS=Oryza sativa subsp. japonica OX=39947 GN=Os01g0794400 PE=2 SV=1	O	Posttranslational modification, protein turnover, chaperones	probable nucleoredoxin 2 [Setaria italica]	molecular function: catalytic activity (GO:0003824);; molecular function: antioxidant activity (GO:0016209);; biological process: metabolic process (GO:0008152);; biological process: cellular process (GO:0009987);; biological process: single-organism process (GO:0044699);; biological process: response to stimulus (GO:0050896);; biological process: detoxification (GO:0098754);; cellular component:…
Seita.5G360700	5.24969	5.02205	6.49458	4.09286	5.9539	3.66772	10.8498	13.7233	14.8833	10.1841	7.15445	7.01218	1.3769e-12	1.14313	up	0.00169333	0.737813	normal	--	--	--	--	--	--	--	--	--	--	--	uncharacterized protein DDB_G0271670 isoform X1 [Setaria italica]	--
Seita.5G366300	7.29988	9.71443	8.14268	7.76325	12.8306	10.4184	2.38037	3.83791	3.58628	7.00759	7.54824	6.37086	4.01226e-07	-1.10641	down	0.0464386	-0.484897	normal	[IR]	Lipid transport and metabolism;; General function prediction only	Biological Process: lipid metabolic process (GO:0006629);; Molecular Function: lipase activity (GO:0016298);;	K00679|4.8e-66|cic:CICLE_v10027727mg|K00679 phospholipid:diacylglycerol acyltransferase [EC:2.3.1.158] | (RefSeq) hypothetical protein	Glycerolipid metabolism (ko00561)	--	--	GDSL-like Lipase/Acylhydrolase	GDSL esterase/lipase At1g58430 OS=Arabidopsis thaliana OX=3702 GN=At1g58430 PE=2 SV=1	I	Lipid transport and metabolism	GDSL esterase/lipase At1g58430 isoform X1 [Setaria italica]	biological process: metabolic process (GO:0008152);; biological process: single-organism process (GO:0044699);; molecular function: catalytic activity (GO:0003824)
Seita.5G370600	101.457	160.946	95.786	92.6767	116.621	136.939	82.7934	73.7167	106.348	28.6126	45.4277	23.1418	0.178004	-0.372796	normal	8.83276e-12	-1.53669	down	--	--	Cellular Component: nucleosome (GO:0000786);; Cellular Component: nuclear chromatin (GO:0000790);; Molecular Function: DNA binding (GO:0003677);; Biological Process: chromatin organization (GO:0006325);; Biological Process: chromatin silencing (GO:0006342);; Molecular Function: protein heterodimerization activity (GO:0046982);;	K11251|6.3e-74|sita:101768818|K11251 histone H2A | (RefSeq) histone H2A	--	[B]	Chromatin structure and dynamics	C-terminus of histone H2A	Histone H2A OS=Zea mays OX=4577 PE=2 SV=1	B	Chromatin structure and dynamics	histone H2A [Setaria italica]	cellular component: cell (GO:0005623);; cellular component: macromolecular complex (GO:0032991);; cellular component: organelle (GO:0043226);; cellular component: organelle part (GO:0044422);; cellular component: cell part (GO:0044464);; cellular component: membrane-enclosed lumen (GO:0031974);; molecular function: binding (GO:0005488);; biological process: cellular process (GO:0009987);; biologi…
Seita.5G370700	63.787	91.1395	62.0365	63.4158	68.5356	82.4681	65.226	46.0657	75.2179	29.3648	32.7038	27.0925	0.600165	-0.17934	normal	1.1106e-15	-1.17369	down	--	--	Cellular Component: nucleosome (GO:0000786);; Cellular Component: nuclear chromatin (GO:0000790);; Molecular Function: DNA binding (GO:0003677);; Biological Process: chromatin organization (GO:0006325);; Biological Process: chromatin silencing (GO:0006342);; Molecular Function: protein heterodimerization activity (GO:0046982);;	K11251|1.2e-75|sita:101769640|K11251 histone H2A | (RefSeq) histone H2A	--	[B]	Chromatin structure and dynamics	C-terminus of histone H2A	Probable histone H2A.5 OS=Oryza sativa subsp. indica OX=39946 GN=OsI_002060 PE=3 SV=1	B	Chromatin structure and dynamics	histone H2A [Setaria italica]	cellular component: cell (GO:0005623);; cellular component: macromolecular complex (GO:0032991);; cellular component: organelle (GO:0043226);; cellular component: organelle part (GO:0044422);; cellular component: cell part (GO:0044464);; cellular component: membrane-enclosed lumen (GO:0031974);; molecular function: binding (GO:0005488);; biological process: cellular process (GO:0009987);; biologi…
Seita.5G376100	9.41724	3.57909	7.37531	2.16412	3.19085	2.42946	26.688	25.1828	37.5661	20.5004	17.2045	12.831	6.25313e-06	1.31402	up	1.40508e-38	2.41054	up	[O]	Posttranslational modification, protein turnover, chaperones	Molecular Function: ATP binding (GO:0005524);; Cellular Component: cytoplasm (GO:0005737);; Biological Process: response to unfolded protein (GO:0006986);; Molecular Function: ATPase activity (GO:0016887);; Molecular Function: heat shock protein binding (GO:0031072);; Biological Process: cellular response to unfolded protein (GO:0034620);; Biological Process: protein refolding (GO:0042026);; Mole…	K03283|0.0e+00|sita:101756252|K03283 heat shock 70kDa protein 1/2/6/8 | (RefSeq) heat shock 70 kDa protein	Spliceosome (ko03040);; Protein processing in endoplasmic reticulum (ko04141);; Endocytosis (ko04144)	[O]	Posttranslational modification, protein turnover, chaperones	Hsp70 protein	Heat shock 70 kDa protein 4 OS=Arabidopsis thaliana OX=3702 GN=HSP70-4 PE=1 SV=1	O	Posttranslational modification, protein turnover, chaperones	heat shock 70 kDa protein [Setaria italica]	molecular function: binding (GO:0005488);; cellular component: cell (GO:0005623);; cellular component: cell part (GO:0044464);; biological process: response to stimulus (GO:0050896);; molecular function: catalytic activity (GO:0003824);; biological process: cellular process (GO:0009987)
Seita.5G379400	30.4714	21.3649	25.125	21.7976	24.4283	19.8576	75.0367	77.3498	86.6496	68.3775	58.343	65.9227	5.27562e-29	1.53771	up	6.13793e-42	1.50439	up	[T]	Signal transduction mechanisms	Molecular Function: protein serine/threonine phosphatase activity (GO:0004722);; Molecular Function: magnesium-dependent protein serine/threonine phosphatase activity (GO:0004724);; Cellular Component: nucleus (GO:0005634);; Cellular Component: cytosol (GO:0005829);; Molecular Function: metal ion binding (GO:0046872);;	K14497|8.8e-213|sita:101768564|K14497 protein phosphatase 2C [EC:3.1.3.16] | (RefSeq) probable protein phosphatase 2C 9	MAPK signaling pathway - plant (ko04016);; Plant hormone signal transduction (ko04075)	[T]	Signal transduction mechanisms	Protein phosphatase 2C	Probable protein phosphatase 2C 9 OS=Oryza sativa subsp. japonica OX=39947 GN=Os01g0846300 PE=2 SV=1	T	Signal transduction mechanisms	probable protein phosphatase 2C 9 [Setaria italica]	molecular function: catalytic activity (GO:0003824);; biological process: metabolic process (GO:0008152);; biological process: cellular process (GO:0009987);; cellular component: cell (GO:0005623);; cellular component: organelle (GO:0043226);; cellular component: cell part (GO:0044464);; molecular function: binding (GO:0005488)
Seita.5G381100	24.345	23.3012	23.2648	37.7707	55.3065	40.2137	54.9475	49.1664	63.0355	151.673	136.977	146.477	8.51299e-27	1.19808	up	2.87594e-32	1.62932	up	[E]	Amino acid transport and metabolism	Molecular Function: glutamate 5-kinase activity (GO:0004349);; Molecular Function: glutamate-5-semialdehyde dehydrogenase activity (GO:0004350);; Molecular Function: ATP binding (GO:0005524);; Cellular Component: cytoplasm (GO:0005737);; Biological Process: L-proline biosynthetic process (GO:0055129);;	K12657|0.0e+00|sita:101775420|K12657 delta-1-pyrroline-5-carboxylate synthetase [EC:2.7.2.11 1.2.1.41] | (RefSeq) delta-1-pyrroline-5-carboxylate synthase 2	Arginine and proline metabolism (ko00330);; Biosynthesis of amino acids (ko01230)	[E]	Amino acid transport and metabolism	Amino acid kinase family	Delta-1-pyrroline-5-carboxylate synthase 2 OS=Oryza sativa subsp. japonica OX=39947 GN=P5CS2 PE=2 SV=1	F	Nucleotide transport and metabolism	delta-1-pyrroline-5-carboxylate synthase 2 [Setaria italica]	molecular function: catalytic activity (GO:0003824);; biological process: metabolic process (GO:0008152);; biological process: cellular process (GO:0009987);; biological process: single-organism process (GO:0044699);; molecular function: binding (GO:0005488);; cellular component: cell (GO:0005623);; cellular component: cell part (GO:0044464)
Seita.5G381700	3.68405	3.47	3.16832	2.91479	4.34991	2.99874	13.4703	11.1934	21.9416	22.2767	5.31999	4.06955	3.44833e-16	1.766	up	0.140069	0.570695	normal	--	--	--	--	--	--	--	--	--	--	--	uncharacterized protein LOC101777051 [Setaria italica]	--
Seita.5G381800	2.12969	2.57574	1.90238	1.57449	1.30948	2.27771	5.57243	4.9096	5.5019	5.54797	6.65576	3.96234	3.06157e-10	1.13974	up	2.29738e-07	1.32908	up	--	--	Molecular Function: fatty acid binding (GO:0005504);; Biological Process: systemic acquired resistance (GO:0009627);;	--	--	--	--	Probable lipid transfer	--	S	Function unknown	uncharacterized protein LOC101776632 [Setaria italica]	molecular function: binding (GO:0005488);; biological process: immune system process (GO:0002376);; biological process: response to stimulus (GO:0050896);; biological process: multi-organism process (GO:0051704)
Seita.5G382700	1.42568	0.975841	1.70521	1.76821	1.69705	1.72201	0.367102	0.751209	0.53139	0.564791	0.419292	0.794792	0.00568381	-0.854831	normal	8.99427e-05	-1.12592	down	[DPM]	Cell cycle control, cell division, chromosome partitioning;; Inorganic ion transport and metabolism;; Cell wall/membrane/envelope biogenesis	Molecular Function: copper ion binding (GO:0005507);; Biological Process: lignin catabolic process (GO:0046274);; Cellular Component: apoplast (GO:0048046);; Molecular Function: hydroquinone:oxygen oxidoreductase activity (GO:0052716);;	K05909|0.0e+00|sita:101780834|K05909 laccase [EC:1.10.3.2] | (RefSeq) laccase-6	--	[Q]	Secondary metabolites biosynthesis, transport and catabolism	Multicopper oxidase	Laccase-6 OS=Oryza sativa subsp. japonica OX=39947 GN=LAC6 PE=2 SV=1	Q	Secondary metabolites biosynthesis, transport and catabolism	laccase-6 [Setaria italica]	molecular function: binding (GO:0005488);; biological process: metabolic process (GO:0008152);; biological process: cellular process (GO:0009987);; biological process: single-organism process (GO:0044699);; cellular component: extracellular region (GO:0005576);; molecular function: catalytic activity (GO:0003824)
Seita.5G387100	2.20377	3.0999	2.11633	2.10853	2.70787	2.63575	0.768495	0.867044	1.08404	0.614272	1.93074	0.49851	4.07213e-06	-1.12243	down	0.0405884	-0.758962	normal	[L]	Replication, recombination and repair	Biological Process: mitotic cell cycle (GO:0000278);; Molecular Function: DNA replication origin binding (GO:0003688);; Cellular Component: nucleus (GO:0005634);; Biological Process: DNA replication initiation (GO:0006270);; Biological Process: mitotic DNA replication checkpoint (GO:0033314);; Biological Process: cell division (GO:0051301);;	K02213|6.2e-277|sita:101761509|K02213 cell division control protein 6 | (RefSeq) cell division control protein 6 homolog	--	[LD]	Replication, recombination and repair;; Cell cycle control, cell division, chromosome partitioning	AAA domain	Cell division control protein 6 homolog OS=Oryza sativa subsp. japonica OX=39947 GN=CDC6 PE=2 SV=1	--	--	cell division control protein 6 homolog [Setaria italica]	biological process: cellular process (GO:0009987);; biological process: single-organism process (GO:0044699);; molecular function: binding (GO:0005488);; cellular component: cell (GO:0005623);; cellular component: organelle (GO:0043226);; cellular component: cell part (GO:0044464);; biological process: metabolic process (GO:0008152);; biological process: biological regulation (GO:0065007)
Seita.5G390100	2.35412	2.94261	1.22324	3.96081	2.68484	5.62969	1.59506	1.87743	1.10429	1.80198	1.65908	1.4002	0.472306	-0.322118	normal	0.00071028	-1.00284	down	--	--	Molecular Function: chitinase activity (GO:0004568);; Cellular Component: extracellular region (GO:0005576);; Biological Process: carbohydrate metabolic process (GO:0005975);;	K01183|1.1e-172|sita:101775158|K01183 chitinase [EC:3.2.1.14] | (RefSeq) hevamine-A	Amino sugar and nucleotide sugar metabolism (ko00520)	[M]	Cell wall/membrane/envelope biogenesis	Glycosyl hydrolases family 18	Hevamine-A OS=Hevea brasiliensis OX=3981 PE=1 SV=2	G	Carbohydrate transport and metabolism	hevamine-A [Setaria italica]	molecular function: catalytic activity (GO:0003824);; cellular component: extracellular region (GO:0005576);; biological process: metabolic process (GO:0008152)
Seita.5G403300	47.0176	58.9478	51.4264	95.5867	96.1987	166.423	21.8385	21.802	22.9357	44.963	55.4296	53.2231	1.32475e-19	-1.15347	down	2.24914e-06	-1.0479	down	--	--	Biological Process: carbohydrate transport (GO:0008643);; Cellular Component: integral component of membrane (GO:0016021);; Molecular Function: sugar transmembrane transporter activity (GO:0051119);;	K15382|2.3e-140|sita:101756651|K15382 solute carrier family 50 (sugar transporter) | (RefSeq) bidirectional sugar transporter SWEET1a	--	[R]	General function prediction only	Sugar efflux transporter for intercellular exchange	Bidirectional sugar transporter SWEET1a OS=Sorghum bicolor OX=4558 GN=SWEET1A PE=3 SV=1	U	Intracellular trafficking, secretion, and vesicular transport	bidirectional sugar transporter SWEET1a [Setaria italica]	biological process: single-organism process (GO:0044699);; biological process: localization (GO:0051179);; cellular component: membrane (GO:0016020);; cellular component: membrane part (GO:0044425);; molecular function: transporter activity (GO:0005215)
Seita.5G421600	10.9042	12.0133	11.5154	18.628	15.3568	23.0124	10.3547	9.81771	6.52598	9.87962	6.96881	7.81537	0.25981	-0.306226	normal	1.61784e-07	-1.0644	down	--	--	Cellular Component: integral component of membrane (GO:0016021);;	--	--	[E]	Amino acid transport and metabolism	Transmembrane amino acid transporter protein	Proline transporter 1 OS=Arabidopsis thaliana OX=3702 GN=PROT1 PE=1 SV=1	E	Amino acid transport and metabolism	hypothetical protein SETIT_5G421600v2 [Setaria italica]	cellular component: membrane (GO:0016020);; cellular component: membrane part (GO:0044425)
Seita.5G422400	0.892826	1.37547	1.13234	1.53793	1.37912	1.10937	0.599429	0.643138	1.04864	0.22601	0.475769	0.511716	0.359764	-0.375601	normal	0.000516983	-1.12686	down	--	--	--	K01514|3.9e-16|smo:SELMODRAFT_440571|K01514 exopolyphosphatase [EC:3.6.1.11] | (RefSeq) hypothetical protein	Purine metabolism (ko00230)	--	--	--	--	--	--	uncharacterized protein LOC101767623 [Setaria italica]	--
Seita.5G425600	19.2397	61.0615	18.0999	28.5422	42.2418	36.0786	20.6312	13.1884	30.9862	12.1141	20.1649	8.32391	0.665755	-0.221848	normal	0.000204465	-1.06221	down	--	--	Molecular Function: fatty acid binding (GO:0005504);; Biological Process: systemic acquired resistance (GO:0009627);;	--	--	--	--	Probable lipid transfer	--	S	Function unknown	putative lipid-transfer protein DIR1 [Setaria italica]	molecular function: binding (GO:0005488);; biological process: immune system process (GO:0002376);; biological process: response to stimulus (GO:0050896);; biological process: multi-organism process (GO:0051704)
Seita.5G445600	0.576718	2.09214	0.56893	0.874596	1.65342	3.08205	0.216057	0.289393	0.275283	0.227964	0.283931	0.295821	--	--	--	6.37726e-06	-1.4802	down	--	--	Molecular Function: aspartic-type endopeptidase activity (GO:0004190);; Biological Process: proteolysis (GO:0006508);; Biological Process: protein catabolic process (GO:0030163);;	K22683|1.9e-08|bna:106367500|K22683 aspartyl protease family protein [EC:3.4.23.-] | (RefSeq) protein ASPARTIC PROTEASE IN GUARD CELL 1-like	--	[O]	Posttranslational modification, protein turnover, chaperones	Xylanase inhibitor C-terminal	Chitinase CLP OS=Oryza sativa subsp. japonica OX=39947 GN=CLP PE=1 SV=1	O	Posttranslational modification, protein turnover, chaperones	aspartic proteinase nepenthesin-2 [Setaria italica]	molecular function: catalytic activity (GO:0003824);; biological process: metabolic process (GO:0008152)
Seita.5G461700	1.69584	0.94311	1.57523	1.11921	1.67049	1.24611	4.44751	5.13073	5.86533	5.31875	6.32487	4.89651	3.12558e-14	1.57591	up	2.40569e-21	1.81783	up	--	--	Cellular Component: integral component of membrane (GO:0016021);;	--	--	--	--	--	--	--	--	uncharacterized protein LOC101772585 [Setaria italica]	cellular component: membrane (GO:0016020);; cellular component: membrane part (GO:0044425)
Seita.5G463700	3.62407	2.68353	3.63216	1.40541	2.402	2.83183	12.154	8.74415	5.53004	4.54228	0.676791	1.94046	1.22624e-05	1.10154	up	0.925033	0.0582615	normal	--	--	--	--	--	--	--	ABA/WDS induced protein	Abscisic stress-ripening protein 1 OS=Solanum lycopersicum OX=4081 GN=ASR1 PE=2 SV=1	S	Function unknown	abscisic stress-ripening protein 1 [Setaria italica]	--
Seita.5G463800	3.92246	2.92246	5.3857	1.5923	2.38466	4.21871	19.3525	13.7887	7.8077	7.24168	1.38485	3.01114	0.000101122	1.13553	up	0.654268	0.224201	normal	--	--	--	--	--	--	--	ABA/WDS induced protein	Abscisic stress-ripening protein 1 OS=Solanum lycopersicum OX=4081 GN=ASR1 PE=2 SV=1	--	--	abscisic stress-ripening protein 2 [Setaria italica]	--
Seita.5G469800	5.79716	8.58872	5.66211	7.38922	8.35599	9.29355	18.2703	19.9596	31.829	6.97729	15.7834	7.22224	3.5693e-13	1.51533	up	0.582678	0.219378	normal	[G]	Carbohydrate transport and metabolism	Molecular Function: channel activity (GO:0015267);; Cellular Component: integral component of membrane (GO:0016021);;	K09873|8.7e-134|sita:101772726|K09873 aquaporin TIP | (RefSeq) probable aquaporin TIP1-2	--	[G]	Carbohydrate transport and metabolism	Major intrinsic protein	Probable aquaporin TIP1-2 OS=Oryza sativa subsp. japonica OX=39947 GN=TIP1-2 PE=2 SV=1	P	Inorganic ion transport and metabolism	probable aquaporin TIP1-2 [Setaria italica]	molecular function: transporter activity (GO:0005215);; biological process: localization (GO:0051179);; cellular component: membrane (GO:0016020);; cellular component: membrane part (GO:0044425)
Seita.6G001400	23.2226	37.9116	18.6754	22.8225	23.7272	28.9174	10.2771	9.42717	11.9013	4.7695	12.1877	2.18764	7.65789e-07	-1.0972	down	0.0392264	-0.764937	normal	--	--	Molecular Function: DNA binding (GO:0003677);; Cellular Component: nucleus (GO:0005634);;	K11296|7.8e-106|sita:101772595|K11296 high mobility group protein B3 | (RefSeq) high mobility group B protein 7	--	[R]	General function prediction only	HMG (high mobility group) box	High mobility group B protein 7 OS=Arabidopsis thaliana OX=3702 GN=HMGB7 PE=1 SV=1	K	Transcription	hypothetical protein SETIT_6G001400v2 [Setaria italica]	molecular function: binding (GO:0005488);; cellular component: cell (GO:0005623);; cellular component: organelle (GO:0043226);; cellular component: cell part (GO:0044464)
Seita.6G005300	1.05242	0.711768	0.867082	0.28312	0.282178	0.235934	6.14269	6.42189	9.47085	3.81336	3.61196	3.43304	3.06846e-32	2.48062	up	4.0364e-39	2.99788	up	[T]	Signal transduction mechanisms	Molecular Function: protein serine/threonine phosphatase activity (GO:0004722);; Molecular Function: metal ion binding (GO:0046872);;	K14497|6.4e-180|sita:101785286|K14497 protein phosphatase 2C [EC:3.1.3.16] | (RefSeq) probable protein phosphatase 2C 37	MAPK signaling pathway - plant (ko04016);; Plant hormone signal transduction (ko04075)	[T]	Signal transduction mechanisms	Protein phosphatase 2C	Probable protein phosphatase 2C 37 OS=Oryza sativa subsp. japonica OX=39947 GN=Os04g0167900 PE=3 SV=2	T	Signal transduction mechanisms	probable protein phosphatase 2C 37 [Setaria viridis]	molecular function: catalytic activity (GO:0003824);; biological process: metabolic process (GO:0008152);; biological process: cellular process (GO:0009987);; molecular function: binding (GO:0005488)
Seita.6G011200	4.54324	10.6702	3.55716	4.16151	4.99008	6.04042	3.17686	2.53131	2.99901	2.18463	1.29635	0.724379	0.0211157	-0.742953	normal	1.26031e-05	-1.30979	down	[Q]	Secondary metabolites biosynthesis, transport and catabolism	Biological Process: cellular aromatic compound metabolic process (GO:0006725);; Molecular Function: ferrous iron binding (GO:0008198);; Molecular Function: zinc ion binding (GO:0008270);; Molecular Function: oxidoreductase activity, acting on single donors with incorporation of molecular oxygen (GO:0016701);;	K15777|8.9e-161|sita:101772330|K15777 4,5-DOPA dioxygenase extradiol [EC:1.13.11.-] | (RefSeq) extradiol ring-cleavage dioxygenase	Betalain biosynthesis (ko00965)	--	--	Catalytic LigB subunit of aromatic ring-opening dioxygenase	Extradiol ring-cleavage dioxygenase OS=Arabidopsis thaliana OX=3702 GN=LIGB PE=2 SV=1	S	Function unknown	extradiol ring-cleavage dioxygenase [Setaria italica]	biological process: metabolic process (GO:0008152);; biological process: cellular process (GO:0009987);; molecular function: binding (GO:0005488);; molecular function: catalytic activity (GO:0003824);; biological process: single-organism process (GO:0044699)
Seita.6G012200	0.759955	0.795471	1.04184	0.932038	1.01351	1.22418	1.22015	1.16523	0.536692	0.545802	0.278856	0.38498	0.816012	0.127078	normal	0.000824672	-1.01711	down	--	--	Molecular Function: transferase activity, transferring acyl groups other than amino-acyl groups (GO:0016747);;	K19747|7.1e-47|pda:103705482|K19747 BAHD acyltransferase [EC:2.3.1.-] | (RefSeq) BAHD acyltransferase DCR	--	--	--	Transferase family	Uncharacterized acetyltransferase At3g50280 OS=Arabidopsis thaliana OX=3702 GN=At3g50280 PE=3 SV=1	S	Function unknown	uncharacterized acetyltransferase At3g50280 [Setaria italica]	molecular function: catalytic activity (GO:0003824)
Seita.6G013700	2.87678	2.26204	2.36865	2.38673	2.46311	2.44944	8.29814	5.06009	8.8181	4.78399	3.22554	4.92731	3.39561e-07	1.23125	up	0.0178847	0.683839	normal	--	--	--	K10839|6.2e-08|bdi:112271456|K10839 UV excision repair protein RAD23 | (RefSeq) ubiquitin receptor RAD23b-like isoform X1	Nucleotide excision repair (ko03420);; Protein processing in endoplasmic reticulum (ko04141)	--	--	--	--	--	--	uncharacterized protein LOC101779908 [Setaria italica]	--
Seita.6G018200	0.078269	1.03093	0.206865	0.642532	0.708746	0.641159	0.128418	0	0	0.019581	0	0	--	--	--	2.7044e-15	-2.42631	down	--		Molecular Function: protein serine/threonine kinase activity (GO:0004674);; Molecular Function: ATP binding (GO:0005524);; Cellular Component: integral component of membrane (GO:0016021);; Biological Process: recognition of pollen (GO:0048544);;	K01180|3.1e-60|cmax:111487562|K01180 endo-1,3(4)-beta-glucanase [EC:3.2.1.6] | (RefSeq) uncharacterized protein LOC111487562	--	--	--	Protein kinase domain	G-type lectin S-receptor-like serine/threonine-protein kinase At2g19130 OS=Arabidopsis thaliana OX=3702 GN=At2g19130 PE=2 SV=1	T	Signal transduction mechanisms	G-type lectin S-receptor-like serine/threonine-protein kinase At2g19130 [Setaria italica]	molecular function: catalytic activity (GO:0003824);; biological process: metabolic process (GO:0008152);; biological process: cellular process (GO:0009987);; molecular function: binding (GO:0005488);; cellular component: membrane (GO:0016020);; cellular component: membrane part (GO:0044425);; biological process: reproduction (GO:0000003);; biological process: reproductive process (GO:0022414);; …
Seita.6G028000	9.74978	3.61024	5.60794	1.72165	2.29942	3.87	25.4787	23.2328	36.81	18.5301	6.16584	8.91564	4.14914e-11	1.6257	up	2.61125e-05	1.34251	up	--	--	--	--	--	--	--	Cysteine-rich TM module stress tolerance	--	--	--	--	--
Seita.6G030700	5.50284	5.1795	7.89498	5.61478	7.55288	7.4372	20.2962	22.4962	11.4411	6.15402	5.66666	5.65165	3.90273e-08	1.26443	up	0.453207	-0.198123	normal	--	--	Cellular Component: integral component of membrane (GO:0016021);;	--	--	--	--	--	--	--	--	uncharacterized protein LOC101762892 isoform X1 [Setaria italica]	cellular component: membrane (GO:0016020);; cellular component: membrane part (GO:0044425)
Seita.6G032900	0.622728	1.02081	0.828493	0.852111	0.578797	0.699987	0.508993	0.379906	0.572374	0.212134	0.279061	0.216739	0.0785348	-0.56178	normal	5.62208e-05	-1.17266	down	--	--	Cellular Component: integral component of membrane (GO:0016021);;	K15503|4.1e-38|hbr:110673220|K15503 serine/threonine-protein phosphatase 6 regulatory ankyrin repeat subunit B | (RefSeq) uncharacterized protein LOC110673220	--	--	--	Ankyrin repeats (3 copies)	--	S	Function unknown	ankyrin repeat-containing protein At2g01680-like [Setaria italica]	cellular component: membrane (GO:0016020);; cellular component: membrane part (GO:0044425)
Seita.6G033500	23.9408	47.2361	24.8717	56.2398	53.1401	57.5313	13.106	10.7491	9.73305	6.90872	5.84403	4.65364	2.25222e-08	-1.23587	down	1.19895e-109	-3.0537	down	[T]	Signal transduction mechanisms	Biological Process: defense response to oomycetes (GO:0002229);; Molecular Function: transmembrane receptor protein serine/threonine kinase activity (GO:0004675);; Molecular Function: ATP binding (GO:0005524);; Cellular Component: plasma membrane (GO:0005886);; Biological Process: defense response (GO:0006952);; Cellular Component: integral component of membrane (GO:0016021);; Molecular Function:…	K01176|7.4e-55|sbi:8065370|K01176 alpha-amylase [EC:3.2.1.1] | (RefSeq) alpha-amylase isozyme 2A	Starch and sucrose metabolism (ko00500)	--	--	Legume lectin domain	L-type lectin-domain containing receptor kinase IX.2 OS=Arabidopsis thaliana OX=3702 GN=LECRK92 PE=1 SV=1	T	Signal transduction mechanisms	L-type lectin-domain containing receptor kinase IX.1 [Setaria italica]	biological process: response to stimulus (GO:0050896);; biological process: multi-organism process (GO:0051704);; molecular function: catalytic activity (GO:0003824);; molecular function: signal transducer activity (GO:0004871);; molecular function: molecular transducer activity (GO:0060089);; biological process: metabolic process (GO:0008152);; biological process: cellular process (GO:0009987);;…
Seita.6G047000	0.353766	0.771039	0.950584	0.433669	0.525129	1.04505	2.84992	2.45133	2.57536	1.62084	0.631258	0.753092	1.21768e-05	1.24941	up	--	--	--	--	--	--	--	--	--	--	--	--	--	--	PH domain leucine-rich repeat-containing protein phosphatase 1 [Setaria italica]	--
Seita.6G064300	0.909165	0.902811	1.09463	1.2853	1.12697	1.22413	0.537877	0.579162	0.583272	0.592751	0.347368	0.425359	0.0577774	-0.579567	normal	0.00017081	-1.07942	down	--	--	Cellular Component: integral component of membrane (GO:0016021);;	K01728|1.4e-08|zju:107419134|K01728 pectate lyase [EC:4.2.2.2] | (RefSeq) pectate lyase 1-like	Pentose and glucuronate interconversions (ko00040)	--	--	Domain of unknown function (DUF4220)	--	S	Function unknown	uncharacterized protein LOC101756667 [Setaria italica]	cellular component: membrane (GO:0016020);; cellular component: membrane part (GO:0044425)
Seita.6G069900	2.08767	2.0063	0.503451	2.31216	1.74925	1.91793	4.85645	0.820218	1.81404	3.80055	4.52586	5.66317	0.714437	0.173693	normal	5.44666e-07	1.08425	up	[T]	Signal transduction mechanisms	Molecular Function: protein kinase activity (GO:0004672);; Molecular Function: ATP binding (GO:0005524);;	K17302|0.0e+00|sita:106804406|K17302 coatomer subunit beta' | (RefSeq) uncharacterized protein LOC106804406	--	--	--	Protein kinase domain	Cysteine-rich receptor-like protein kinase 40 OS=Arabidopsis thaliana OX=3702 GN=CRK40 PE=2 SV=1	T	Signal transduction mechanisms	hypothetical protein SETIT_6G069900v2 [Setaria italica]	molecular function: catalytic activity (GO:0003824);; biological process: metabolic process (GO:0008152);; biological process: cellular process (GO:0009987);; molecular function: binding (GO:0005488)
Seita.6G087600	1.20229	1.29869	1.20616	2.3233	1.72824	2.93177	0.531969	0.572586	0.332351	0.832803	0.97598	0.380257	0.000393171	-0.980144	normal	0.000210639	-1.16161	down	[C]	Energy production and conversion	Molecular Function: D-arabinono-1,4-lactone oxidase activity (GO:0003885);; Cellular Component: membrane (GO:0016020);; Molecular Function: FAD binding (GO:0071949);;	K00103|0.0e+00|sita:101756668|K00103 L-gulonolactone oxidase [EC:1.1.3.8] | (RefSeq) L-gulonolactone oxidase 2	Ascorbate and aldarate metabolism (ko00053)	[V]	Defense mechanisms	FAD binding domain	L-gulonolactone oxidase 2 OS=Arabidopsis thaliana OX=3702 GN=GULLO2 PE=1 SV=1	V	Defense mechanisms	L-gulonolactone oxidase 2 [Setaria italica]	molecular function: catalytic activity (GO:0003824);; biological process: metabolic process (GO:0008152);; biological process: single-organism process (GO:0044699);; cellular component: membrane (GO:0016020);; molecular function: binding (GO:0005488)
Seita.6G090000	233.627	279.134	250.627	235.683	273.58	358.3	169.926	152.276	180.125	111.577	136.955	86.1429	2.22984e-06	-0.562265	normal	3.51425e-10	-1.21628	down	[G]	Carbohydrate transport and metabolism	Cellular Component: cytosol (GO:0005829);; Biological Process: fructose metabolic process (GO:0006000);; Molecular Function: fructokinase activity (GO:0008865);; Molecular Function: carbohydrate kinase activity (GO:0019200);;	K00847|8.2e-188|sita:101761142|K00847 fructokinase [EC:2.7.1.4] | (RefSeq) fructokinase-2	Fructose and mannose metabolism (ko00051);; Starch and sucrose metabolism (ko00500);; Amino sugar and nucleotide sugar metabolism (ko00520)	[G]	Carbohydrate transport and metabolism	pfkB family carbohydrate kinase	Fructokinase-2 OS=Oryza sativa subsp. indica OX=39946 GN=FRK2 PE=1 SV=2	G	Carbohydrate transport and metabolism	fructokinase-2 [Setaria italica]	cellular component: cell (GO:0005623);; cellular component: cell part (GO:0044464);; biological process: metabolic process (GO:0008152);; biological process: single-organism process (GO:0044699);; molecular function: catalytic activity (GO:0003824);; biological process: cellular process (GO:0009987)
Seita.6G090200	1.01851	0.636599	0.672411	0.328878	0.355739	0.504197	1.61634	1.09922	2.35303	1.88521	2.03113	1.49365	0.0185223	0.758103	normal	1.97354e-09	1.6383	up	[IR]	Lipid transport and metabolism;; General function prediction only	Molecular Function: hydrolase activity, acting on ester bonds (GO:0016788);;	K00679|2.6e-45|cic:CICLE_v10027727mg|K00679 phospholipid:diacylglycerol acyltransferase [EC:2.3.1.158] | (RefSeq) hypothetical protein	Glycerolipid metabolism (ko00561)	--	--	GDSL-like Lipase/Acylhydrolase	GDSL esterase/lipase At1g71691 OS=Arabidopsis thaliana OX=3702 GN=At1g71691 PE=2 SV=1	I	Lipid transport and metabolism	hypothetical protein SETIT_6G090200v2 [Setaria italica]	molecular function: catalytic activity (GO:0003824)
Seita.6G096800	3.2909	3.53742	2.57675	2.44251	2.62954	2.77247	8.6694	9.25211	5.57572	4.47565	4.26683	5.1222	1.88529e-05	1.05218	up	0.00439104	0.720451	normal	--	--	Cellular Component: nucleus (GO:0005634);; Molecular Function: zinc ion binding (GO:0008270);; Biological Process: regulation of flower development (GO:0009909);;	K12135|1.8e-10|thj:104802991|K12135 zinc finger protein CONSTANS | (RefSeq) zinc finger protein CONSTANS-LIKE 2-like	Circadian rhythm - plant (ko04712)	[K]	Transcription	CCT motif	Zinc finger protein CONSTANS-LIKE 4 OS=Arabidopsis thaliana OX=3702 GN=COL4 PE=2 SV=2	K	Transcription	zinc finger protein CONSTANS-LIKE 1 [Setaria italica]	cellular component: cell (GO:0005623);; cellular component: organelle (GO:0043226);; cellular component: cell part (GO:0044464);; molecular function: binding (GO:0005488);; biological process: biological regulation (GO:0065007)
Seita.6G098200	1.88577	1.47823	2.76718	7.06663	5.28559	7.51103	2.00701	1.85302	1.55706	1.27052	0.910508	1.95345	0.83739	-0.112468	normal	4.12816e-10	-1.68361	down	--	--	Cellular Component: plasma membrane (GO:0005886);; Cellular Component: plasmodesma (GO:0009506);; Cellular Component: integral component of membrane (GO:0016021);;	--	--	--	--	Tetraspanin family	Tetraspanin-8 OS=Arabidopsis thaliana OX=3702 GN=TET8 PE=2 SV=1	S	Function unknown	tetraspanin-8 [Setaria italica]	cellular component: cell (GO:0005623);; cellular component: membrane (GO:0016020);; cellular component: cell part (GO:0044464);; cellular component: cell junction (GO:0030054);; cellular component: membrane part (GO:0044425)
Seita.6G114000	0	0.28658	0.061961	0	0.07302	0.154192	3.33851	2.0205	6.64771	0.883337	1.12391	0.057571	1.77185e-07	1.5017	up	--	--	--	--	--	Biological Process: embryo development ending in seed dormancy (GO:0009793);;	--	--	--	--	Late embryogenesis abundant (LEA) group 1	18 kDa seed maturation protein OS=Glycine max OX=3847 GN=GMPM1 PE=2 SV=1	S	Function unknown	11 kDa late embryogenesis abundant protein [Setaria italica]	biological process: reproduction (GO:0000003);; biological process: reproductive process (GO:0022414);; biological process: multicellular organismal process (GO:0032501);; biological process: developmental process (GO:0032502);; biological process: single-organism process (GO:0044699)
Seita.6G123500	0.179332	0.208214	0	0.346872	0.32187	0.655097	1.41244	1.09433	2.56169	1.95952	1.78927	3.7333	2.521e-05	1.25135	up	1.60719e-05	1.41497	up	--	--	Cellular Component: cellular_component (GO:0005575);; Cellular Component: intracellular (GO:0005622);; Cellular Component: cell (GO:0005623);; Cellular Component: nucleus (GO:0005634);; Cellular Component: nucleolus (GO:0005730);; Cellular Component: cytoplasm (GO:0005737);; Cellular Component: cytosol (GO:0005829);; Biological Process: cellular ion homeostasis (GO:0006873);; Biological Process: …	--	--	--	--	Seed maturation protein	Late embryogenesis abundant protein 31 OS=Arabidopsis thaliana OX=3702 GN=RAB28 PE=1 SV=1	S	Function unknown	late embryogenesis abundant protein D-34 [Setaria italica]	cellular component: cell (GO:0005623);; cellular component: cell part (GO:0044464);; cellular component: organelle (GO:0043226);; cellular component: organelle part (GO:0044422);; biological process: cellular process (GO:0009987);; biological process: single-organism process (GO:0044699);; biological process: biological regulation (GO:0065007);; biological process: multicellular organismal proces…
Seita.6G125400	34.6202	62.5451	29.709	34.9472	34.0074	47.6893	28.1622	29.1383	38.6158	11.0194	18.45	9.77592	0.369986	-0.315149	normal	6.17347e-08	-1.29697	down	--	--	Cellular Component: nucleosome (GO:0000786);; Molecular Function: DNA binding (GO:0003677);; Cellular Component: nucleus (GO:0005634);; Biological Process: nucleosome assembly (GO:0006334);; Cellular Component: host cell nucleus (GO:0042025);; Molecular Function: protein heterodimerization activity (GO:0046982);;	K11254|7.1e-50|adu:107458448|K11254 histone H4 | (RefSeq) histone H4	--	[B]	Chromatin structure and dynamics	Centromere kinetochore component CENP-T histone fold	Histone H4 variant TH011 OS=Triticum aestivum OX=4565 PE=3 SV=2	B	Chromatin structure and dynamics	PREDICTED: uncharacterized protein LOC107825453 [Nicotiana tabacum]	cellular component: cell (GO:0005623);; cellular component: macromolecular complex (GO:0032991);; cellular component: organelle (GO:0043226);; cellular component: organelle part (GO:0044422);; cellular component: cell part (GO:0044464);; molecular function: binding (GO:0005488);; biological process: cellular process (GO:0009987);; biological process: cellular component organization or biogenesis …
Seita.6G134400	1973.81	1307.98	1276.1	1660.93	1892.85	1194.9	1965.52	1920.19	2231.81	3973.79	3958.63	3220.2	0.0639553	0.397899	normal	1.26028e-12	1.15839	up	--	--	Biological Process: defense response (GO:0006952);;	--	--	--	--	Plant thionin	Thionin OS=Brassica rapa subsp. pekinensis OX=51351 GN=THI2 PE=2 SV=1	S	Function unknown	thionin [Setaria italica]	biological process: response to stimulus (GO:0050896)
Seita.6G134700	1503.13	1008.58	992.271	1269.94	1181.47	937.462	1507.63	1464.3	1697.1	2785.71	2820.56	2213.73	0.0634432	0.390412	normal	1.05962e-15	1.15184	up	--	--	Biological Process: defense response (GO:0006952);;	--	--	--	--	Plant thionin	Thionin OS=Brassica rapa subsp. pekinensis OX=51351 GN=THI2 PE=2 SV=1	S	Function unknown	thionin [Setaria italica]	biological process: response to stimulus (GO:0050896)
Seita.6G134800	2123.49	1435.85	1439.18	1808.51	1964.4	1299.45	2098.81	2037.49	2507.69	4145.38	4220.32	3398.62	0.0675659	0.386907	normal	3.01313e-13	1.14758	up	--	--	Biological Process: defense response (GO:0006952);;	--	--	--	--	Plant thionin	Thionin OS=Brassica rapa subsp. pekinensis OX=51351 GN=THI2 PE=2 SV=1	S	Function unknown	thionin [Setaria italica]	biological process: response to stimulus (GO:0050896)
Seita.6G135000	31.1257	22.8833	16.0299	26.5828	26.2458	28.2875	38.0504	45.6241	38.3952	59.6464	79.8995	43.0818	0.0022747	0.697077	normal	1.69768e-07	1.05592	up	--	--	--	K07466|1.4e-31|qsu:112000355|K07466 replication factor A1 | (RefSeq) replication protein A 70 kDa DNA-binding subunit D-like	DNA replication (ko03030);; Nucleotide excision repair (ko03420);; Mismatch repair (ko03430);; Homologous recombination (ko03440)	--	--	Domain of unknown function DUF223	--	L	Replication, recombination and repair	hypothetical protein SETIT_6G135000v2 [Setaria italica]	--
Seita.6G135300	2.28216	2.95611	1.90339	2.06496	1.84406	2.11285	2.84457	3.73189	3.69062	4.44607	6.01543	5.51032	0.352533	0.374837	normal	7.95938e-05	1.10279	up	--	--	--	--	--	--	--	--	--	--	--	hypothetical protein SETIT_6G135300v2 [Setaria italica]	--
Seita.6G135500	1245.96	975.122	658.135	984.557	913.517	832.701	968.673	1591.76	1368.21	2270.64	4133.65	2102.2	0.448252	0.323233	normal	2.5164e-11	1.43222	up	--	--	Biological Process: defense response (GO:0006952);;	--	--	--	--	Plant thionin	Leaf-specific thionin OS=Hordeum vulgare OX=4513 GN=THI1.5 PE=2 SV=2	S	Function unknown	thionin [Setaria italica]	biological process: response to stimulus (GO:0050896)
Seita.6G136400	0.825424	0.692953	0.731095	1.07587	1.41617	0.893099	1.68078	2.14631	2.22433	2.42052	0.704808	1.42209	4.23437e-08	1.19665	up	0.518484	0.289739	normal	[V]	Defense mechanisms	Molecular Function: ATP binding (GO:0005524);; Cellular Component: integral component of membrane (GO:0016021);; Molecular Function: ATPase activity (GO:0016887);; Molecular Function: ATPase activity, coupled to transmembrane movement of substances (GO:0042626);;	K05643|1.8e-75|eus:EUTSA_v10016127mg|K05643 ATP-binding cassette, subfamily A (ABC1), member 3 | (RefSeq) hypothetical protein	ABC transporters (ko02010)	[IR]	Lipid transport and metabolism;; General function prediction only	ABC transporter	ABC transporter A family member 7 OS=Arabidopsis thaliana OX=3702 GN=ABCA7 PE=3 SV=2	I	Lipid transport and metabolism	hypothetical protein SETIT_6G136400v2 [Setaria italica]	molecular function: binding (GO:0005488);; cellular component: membrane (GO:0016020);; cellular component: membrane part (GO:0044425);; molecular function: catalytic activity (GO:0003824);; molecular function: transporter activity (GO:0005215);; biological process: localization (GO:0051179)
Seita.6G140300	0.60796	0.146989	0.495379	0.358872	0.521462	0.284657	1.18683	1.95753	2.32572	1.86817	0.08924	1.06256	0.000612766	1.07817	up	--	--	--	--	--	Cellular Component: integral component of membrane (GO:0016021);;	K03283|1.3e-23|zju:107413482|K03283 heat shock 70kDa protein 1/2/6/8 | (RefSeq) heat shock cognate 70 kDa protein 2-like isoform X1	Spliceosome (ko03040);; Protein processing in endoplasmic reticulum (ko04141);; Endocytosis (ko04144)	--	--	C1 domain	--	S	Function unknown	uncharacterized protein LOC111257743 [Setaria italica]	cellular component: membrane (GO:0016020);; cellular component: membrane part (GO:0044425)
Seita.6G141600	40.2756	33.1043	36.8293	25.5572	28.301	21.3569	121.781	107.86	111.877	60.7064	37.7268	50.1679	2.32973e-50	1.5816	up	7.48517e-07	0.911402	normal	--	--	Molecular Function: DNA binding (GO:0003677);; Molecular Function: transcription factor activity, sequence-specific DNA binding (GO:0003700);; Cellular Component: nucleus (GO:0005634);;	K09286|4.2e-140|sita:101756399|K09286 EREBP-like factor | (RefSeq) ethylene-responsive transcription factor RAP2-13	--	--	--	AP2 domain	Ethylene-responsive transcription factor RAP2-13 OS=Arabidopsis thaliana OX=3702 GN=RAP2-13 PE=1 SV=1	K	Transcription	ethylene-responsive transcription factor RAP2-13 [Setaria italica]	molecular function: binding (GO:0005488);; molecular function: nucleic acid binding transcription factor activity (GO:0001071);; biological process: biological regulation (GO:0065007);; cellular component: cell (GO:0005623);; cellular component: organelle (GO:0043226);; cellular component: cell part (GO:0044464)
Seita.6G143000	0.040654	0.017152	0	0.246048	0.24329	0.0166	0	1.20592	0	1.49594	1.53147	0.875193	--	--	--	3.98071e-05	1.37942	up	--	--	Biological Process: defense response (GO:0006952);; Molecular Function: ADP binding (GO:0043531);;	K13457|5.7e-133|sbi:8076344|K13457 disease resistance protein RPM1 | (RefSeq) putative disease resistance RPP13-like protein 3	Plant-pathogen interaction (ko04626)	[T]	Signal transduction mechanisms	NB-ARC domain	Disease resistance protein RGA5 OS=Oryza sativa subsp. japonica OX=39947 GN=RGA5 PE=2 SV=1	T	Signal transduction mechanisms	disease resistance protein RPM1 isoform X1 [Setaria italica]	biological process: response to stimulus (GO:0050896);; molecular function: binding (GO:0005488)
Seita.6G143600	0.305094	0.316504	0.286144	0.337398	0.529142	0.530447	0.814376	1.78541	1.63456	1.7321	0.140239	1.18207	0.000123413	1.17555	up	--	--	--	--	--	--	--	--	--	--	--	--	--	--	hypothetical protein SETIT_6G143600v2 [Setaria italica]	--
Seita.6G152300	28.0554	16.1217	29.2203	25.7004	28.9845	24.3802	134.064	120.192	145.668	84.2022	81.8862	94.9133	3.63642e-36	2.17922	up	7.13674e-54	1.68592	up	--	--	Molecular Function: hydrolase activity (GO:0016787);; Biological Process: phosphatidylinositol dephosphorylation (GO:0046856);;	K01099|2.9e-96|ccaj:109819201|K01099 inositol polyphosphate 5-phosphatase INPP5B/F [EC:3.1.3.36] | (RefSeq) type IV inositol polyphosphate 5-phosphatase 9-like isoform X1	Inositol phosphate metabolism (ko00562);; Phosphatidylinositol signaling system (ko04070)	[U]	Intracellular trafficking, secretion, and vesicular transport	Endonuclease/Exonuclease/phosphatase family	Type IV inositol polyphosphate 5-phosphatase 9 OS=Arabidopsis thaliana OX=3702 GN=IP5P9 PE=1 SV=1	T	Signal transduction mechanisms	type IV inositol polyphosphate 5-phosphatase 9 [Setaria italica]	molecular function: catalytic activity (GO:0003824);; biological process: metabolic process (GO:0008152);; biological process: cellular process (GO:0009987);; biological process: single-organism process (GO:0044699)
Seita.6G152500	14.119	13.144	15.7616	13.597	11.5592	12.4119	26.2299	32.3071	37.7679	25.8229	16.0518	31.1516	3.11816e-12	1.08446	up	0.000431158	0.839605	normal	--	--	Cellular Component: integral component of membrane (GO:0016021);;	--	--	--	--	--	--	--	--	uncharacterized protein LOC101784230 [Setaria italica]	cellular component: membrane (GO:0016020);; cellular component: membrane part (GO:0044425)
Seita.6G155500	0.616794	0.367194	0.587146	1.3333	1.35664	0.344715	0.759633	2.15205	2.84808	3.82507	0.389428	2.53346	0.000109487	1.158	up	0.497249	0.286382	normal	--	--	--	--	--	--	--	--	--	--	--	hypothetical protein SETIT_6G155500v2 [Setaria italica]	--
Seita.6G159400	18.3598	13.1812	12.8076	18.5921	13.6576	19.6442	31.1548	43.0635	65.8972	63.4964	60.4756	31.2894	3.18011e-10	1.37467	up	1.47224e-08	1.33258	up	[J]	Translation, ribosomal structure and biogenesis	Molecular Function: RNA binding (GO:0003723);; Molecular Function: endoribonuclease activity (GO:0004521);; Cellular Component: extracellular region (GO:0005576);; Cellular Component: plasma membrane (GO:0005886);; Biological Process: RNA catabolic process (GO:0006401);; Biological Process: response to wounding (GO:0009611);; Biological Process: anthocyanin-containing compound biosynthetic proces…	K01166|3.1e-138|sita:101772473|K01166 ribonuclease T2 [EC:4.6.1.19] | (RefSeq) ribonuclease 1	--	[A]	RNA processing and modification	Ribonuclease T2 family	Ribonuclease 1 OS=Arabidopsis thaliana OX=3702 GN=RNS1 PE=1 SV=1	A	RNA processing and modification	ribonuclease 1 [Setaria italica]	molecular function: binding (GO:0005488);; molecular function: catalytic activity (GO:0003824);; biological process: metabolic process (GO:0008152);; biological process: cellular process (GO:0009987);; cellular component: extracellular region (GO:0005576);; cellular component: cell (GO:0005623);; cellular component: membrane (GO:0016020);; cellular component: cell part (GO:0044464);; biological p…
Seita.6G163200	66.9532	43.9656	50.9854	33.9905	35.9536	27.4255	129.996	127.531	173.649	96.5638	99.2929	89.5036	1.14615e-14	1.28725	up	4.10125e-38	1.50574	up	[R]	General function prediction only	Molecular Function: protein serine/threonine kinase activity (GO:0004674);; Molecular Function: ATP binding (GO:0005524);; Biological Process: signal transduction (GO:0007165);; Biological Process: multicellular organism development (GO:0007275);; Biological Process: response to water deprivation (GO:0009414);; Biological Process: basipetal auxin transport (GO:0010540);; Biological Process: hyper…	K07198|1.4e-153|nnu:104610721|K07198 5'-AMP-activated protein kinase, catalytic alpha subunit [EC:2.7.11.11] | (RefSeq) CBL-interacting serine/threonine-protein kinase 6-like	--	[T]	Signal transduction mechanisms	Protein kinase domain	CBL-interacting protein kinase 6 OS=Oryza sativa subsp. japonica OX=39947 GN=CIPK6 PE=2 SV=1	T	Signal transduction mechanisms	CBL-interacting protein kinase 6 [Setaria italica]	molecular function: catalytic activity (GO:0003824);; biological process: metabolic process (GO:0008152);; biological process: cellular process (GO:0009987);; molecular function: binding (GO:0005488);; biological process: biological regulation (GO:0065007);; biological process: multicellular organismal process (GO:0032501);; biological process: developmental process (GO:0032502);; biological proc…
Seita.6G166900	1.14202	0.776016	0.930397	0.970454	1.21782	1.05152	2.16186	2.10269	2.77224	2.70131	1.11673	0.432313	8.54254e-06	1.05679	up	0.684073	0.208472	normal	--	--	Cellular Component: integral component of membrane (GO:0016021);;	--	--	--	--	Leucine rich repeat	--	S	Function unknown	receptor-like protein kinase [Setaria italica]	cellular component: membrane (GO:0016020);; cellular component: membrane part (GO:0044425)
Seita.6G167100	0.422837	0.542995	0.48337	0.139802	0.430156	0.29419	1.25983	1.54475	2.42536	1.79419	0.082202	0.324779	6.45601e-06	1.25576	up	--	--	--	--	--	Cellular Component: plasma membrane (GO:0005886);; Biological Process: hormone-mediated signaling pathway (GO:0009755);;	--	--	[R]	General function prediction only	Leucine Rich repeats (2 copies)	Leucine-rich repeat receptor-like protein kinase PEPR1 OS=Arabidopsis thaliana OX=3702 GN=PEPR1 PE=1 SV=1	S	Function unknown	leucine-rich repeat receptor-like protein kinase PEPR1 [Setaria italica]	cellular component: cell (GO:0005623);; cellular component: membrane (GO:0016020);; cellular component: cell part (GO:0044464);; biological process: cellular process (GO:0009987);; biological process: signaling (GO:0023052);; biological process: single-organism process (GO:0044699);; biological process: response to stimulus (GO:0050896);; biological process: biological regulation (GO:0065007)
Seita.6G180900	11.475	10.8988	10.1214	9.90905	10.7951	7.99214	27.4079	23.8267	29.4696	21.4725	16.9258	22.7614	7.25202e-25	1.25758	up	8.33868e-10	1.02679	up	--	--	Molecular Function: transcription factor activity, sequence-specific DNA binding (GO:0003700);; Biological Process: positive regulation of transcription, DNA-templated (GO:0045893);;	K14432|2.4e-177|sita:101765591|K14432 ABA responsive element binding factor | (RefSeq) bZIP transcription factor TRAB1	Plant hormone signal transduction (ko04075)	--	--	bZIP transcription factor	bZIP transcription factor TRAB1 OS=Oryza sativa subsp. japonica OX=39947 GN=TRAB1 PE=1 SV=2	K	Transcription	bZIP transcription factor TRAB1 [Setaria italica]	molecular function: nucleic acid binding transcription factor activity (GO:0001071);; biological process: biological regulation (GO:0065007)
Seita.6G181300	0.33872	0.25344	0.43695	0.134485	0.431266	0.200837	1.19217	2.28879	2.15381	0.933174	1.14367	0.633526	2.84038e-09	1.60652	up	0.00556108	0.991288	normal	[QV]	Secondary metabolites biosynthesis, transport and catabolism;; Defense mechanisms	Molecular Function: monooxygenase activity (GO:0004497);; Molecular Function: iron ion binding (GO:0005506);; Biological Process: multicellular organism development (GO:0007275);; Biological Process: brassinosteroid homeostasis (GO:0010268);; Molecular Function: (+)-abscisic acid 8'-hydroxylase activity (GO:0010295);; Biological Process: sterol metabolic process (GO:0016125);; Biological Process:…	K09843|4.6e-288|sita:101777633|K09843 (+)-abscisic acid 8'-hydroxylase [EC:1.14.14.137] | (RefSeq) abscisic acid 8'-hydroxylase 3	Carotenoid biosynthesis (ko00906)	[QI]	Secondary metabolites biosynthesis, transport and catabolism;; Lipid transport and metabolism	Cytochrome P450	Abscisic acid 8'-hydroxylase 3 OS=Oryza sativa subsp. japonica OX=39947 GN=CYP707A7 PE=2 SV=1	Q	Secondary metabolites biosynthesis, transport and catabolism	abscisic acid 8'-hydroxylase 3 [Setaria italica]	molecular function: catalytic activity (GO:0003824);; biological process: metabolic process (GO:0008152);; biological process: single-organism process (GO:0044699);; molecular function: binding (GO:0005488);; biological process: multicellular organismal process (GO:0032501);; biological process: developmental process (GO:0032502);; biological process: biological regulation (GO:0065007)
Seita.6G182500	1.19234	0.835676	1.09319	1.05762	1.26524	0.962609	2.47486	4.18665	3.85899	1.86866	1.39924	1.25636	5.85353e-07	1.2945	up	0.344037	0.360021	normal	[I]	Lipid transport and metabolism	Molecular Function: hydrolase activity (GO:0016787);;	K20506|6.4e-74|pda:103717078|K20506 tuliposide A-converting enzyme [EC:4.2.99.22] | (RefSeq) tuliposide A-converting enzyme 2, chloroplastic-like	--	[V]	Defense mechanisms	alpha/beta hydrolase fold	Tuliposide A-converting enzyme 1, chloroplastic OS=Tulipa gesneriana OX=13306 GN=TCEA1 PE=1 SV=1	V	Defense mechanisms	probable carboxylesterase 2 [Setaria italica]	molecular function: catalytic activity (GO:0003824)
Seita.6G186200	2.4508	1.8269	1.65097	2.01783	1.34722	2.46329	1.64506	2.0208	2.48679	0.908014	0.559136	0.57455	0.90866	0.057537	normal	0.000332689	-1.09464	down	[V]	Defense mechanisms	Molecular Function: antiporter activity (GO:0015297);; Cellular Component: membrane (GO:0016020);; Cellular Component: integral component of membrane (GO:0016021);; Molecular Function: transmembrane transporter activity (GO:0022857);; Molecular Function: xenobiotic transporter activity (GO:0042910);;	K03327|4.8e-274|sita:101784768|K03327 multidrug resistance protein, MATE family | (RefSeq) protein DETOXIFICATION 27	--	[R]	General function prediction only	MatE	Protein DETOXIFICATION 27 OS=Arabidopsis thaliana OX=3702 GN=DTX27 PE=2 SV=1	V	Defense mechanisms	protein DETOXIFICATION 27 [Setaria italica]	molecular function: transporter activity (GO:0005215);; biological process: localization (GO:0051179);; cellular component: membrane (GO:0016020);; cellular component: membrane part (GO:0044425)
Seita.6G189900	2.20849	3.01884	7.39273	3.12162	3.33205	4.69849	2.03902	3.26454	1.95803	1.25904	0.223875	0.852665	0.305472	-0.434874	normal	0.000570974	-1.18623	down	--	--	Cellular Component: integral component of membrane (GO:0016021);;	--	--	--	--	--	--	S	Function unknown	hypothetical protein SETIT_6G189900v2 [Setaria italica]	cellular component: membrane (GO:0016020);; cellular component: membrane part (GO:0044425)
Seita.6G191200	0.455179	0.578383	0.351351	0.913898	1.256	1.32415	0.543682	1.51207	1.41536	0.392645	0.317362	0.213305	0.0324803	0.747022	normal	5.16364e-05	-1.26998	down	[T]	Signal transduction mechanisms	--	K01076|1.9e-226|sita:101769936|K01076 abhydrolase domain-containing protein 17 [EC:3.1.2.22] | (RefSeq) protein ABHD17B isoform X1	--	[R]	General function prediction only	alpha/beta hydrolase fold	--	S	Function unknown	protein ABHD17B isoform X1 [Setaria italica]	--
Seita.6G192100	0.517139	0.300603	0.409834	0.339672	1.02772	0.384938	1.19042	1.91938	2.14499	0.40777	0.179566	0.702428	4.4238e-07	1.39581	up	--	--	--	--	--	Cellular Component: integral component of membrane (GO:0016021);;	--	--	--	--	--	--	--	--	hypothetical protein SETIT_6G192100v2 [Setaria italica]	cellular component: membrane (GO:0016020);; cellular component: membrane part (GO:0044425)
Seita.6G192900	362.493	532.517	369.74	347.901	394.878	455.621	303.541	283.998	379.263	131.576	189.877	113.359	0.145987	-0.336474	normal	4.43757e-12	-1.30035	down	--	--	Cellular Component: nucleosome (GO:0000786);; Molecular Function: DNA binding (GO:0003677);; Cellular Component: nucleus (GO:0005634);; Biological Process: nucleosome assembly (GO:0006334);; Molecular Function: protein heterodimerization activity (GO:0046982);;	K11252|1.2e-58|sita:101777080|K11252 histone H2B | (RefSeq) histone H2B.1	--	[B]	Chromatin structure and dynamics	Core histone H2A/H2B/H3/H4	Histone H2B.5 OS=Zea mays OX=4577 PE=2 SV=3	B	Chromatin structure and dynamics	histone H2B.1 [Setaria italica]	cellular component: cell (GO:0005623);; cellular component: macromolecular complex (GO:0032991);; cellular component: organelle (GO:0043226);; cellular component: organelle part (GO:0044422);; cellular component: cell part (GO:0044464);; molecular function: binding (GO:0005488);; biological process: cellular process (GO:0009987);; biological process: cellular component organization or biogenesis …
Seita.6G193700	4.61944	4.41741	3.10782	6.38674	5.09665	5.74326	24.8233	21.1638	26.8014	15.8576	9.84041	12.1041	5.05067e-32	2.21568	up	0.000136577	0.956448	normal	--	--	Molecular Function: zinc ion binding (GO:0008270);; Cellular Component: integral component of membrane (GO:0016021);;	K16285|4.0e-87|sita:101778173|K16285 RING/U-box domain-containing protein [EC:2.3.2.27] | (RefSeq) probable E3 ubiquitin-protein ligase XERICO	--	[O]	Posttranslational modification, protein turnover, chaperones	Ring finger domain	Probable E3 ubiquitin-protein ligase XERICO OS=Arabidopsis thaliana OX=3702 GN=XERICO PE=1 SV=1	O	Posttranslational modification, protein turnover, chaperones	LOW QUALITY PROTEIN: hypothetical protein SETIT_6G193700v2 [Setaria italica]	molecular function: binding (GO:0005488);; cellular component: membrane (GO:0016020);; cellular component: membrane part (GO:0044425)
Seita.6G197900	1.66623	1.21056	1.76988	1.39621	2.00844	1.92267	3.24134	4.85289	4.2921	2.65691	1.56435	2.23288	4.61487e-07	1.16128	up	0.548926	0.233032	normal	--	--	--	K18883|1.2e-143|sita:101753989|K18883 tricin synthase [EC:2.1.1.175] | (RefSeq) uncharacterized protein LOC101753989	--	--	--	--	--	--	--	hypothetical protein SETIT_6G197900v2 [Setaria italica]	--
Seita.6G198300	0.288751	0.580007	0.670032	0.432813	1.107	0.936163	1.20935	1.9192	2.67779	0.67597	0.853538	0.759426	0.000122605	1.15216	up	0.93822	-0.046993	normal	--	--	--	K04688|1.2e-37|osa:4332748|K04688 ribosomal protein S6 kinase beta [EC:2.7.11.1] | (RefSeq) uncharacterized protein LOC4332748	--	--	--	Protein of unknown function (DUF1618)	--	S	Function unknown	hypothetical protein SETIT_6G198300v2 [Setaria italica]	--
Seita.6G200700	1.05513	0.959794	1.25373	1.06987	1.72304	1.08872	2.06813	2.72912	2.6062	1.75575	0.975414	0.688174	1.01655e-06	1.02055	up	0.81506	-0.118001	normal	[M]	Cell wall/membrane/envelope biogenesis	Molecular Function: protein kinase activity (GO:0004672);; Molecular Function: calcium ion binding (GO:0005509);; Molecular Function: ATP binding (GO:0005524);;	K23544|2.3e-83|brp:103842861|K23544 serine incorporator 1/3 | (RefSeq) serine incorporator 3	--	--	--	Protein kinase domain	Wall-associated receptor kinase 3 OS=Arabidopsis thaliana OX=3702 GN=WAK3 PE=2 SV=2	--	--	wall-associated receptor kinase 3-like [Setaria italica]	molecular function: catalytic activity (GO:0003824);; biological process: metabolic process (GO:0008152);; biological process: cellular process (GO:0009987);; molecular function: binding (GO:0005488)
Seita.6G200800	0.398923	0.582714	0.527299	0.795414	0.98402	0.656827	1.71691	2.36585	1.89346	0.273687	0.481816	0.277478	3.69056e-12	1.57473	up	0.0117972	-0.84314	normal	[M]	Cell wall/membrane/envelope biogenesis	Molecular Function: protein kinase activity (GO:0004672);; Molecular Function: calcium ion binding (GO:0005509);; Molecular Function: ATP binding (GO:0005524);; Cellular Component: integral component of membrane (GO:0016021);; Molecular Function: polysaccharide binding (GO:0030247);;	K23544|3.6e-84|brp:103842861|K23544 serine incorporator 1/3 | (RefSeq) serine incorporator 3	--	--	--	Protein kinase domain	Wall-associated receptor kinase 2 OS=Arabidopsis thaliana OX=3702 GN=WAK2 PE=1 SV=1	T	Signal transduction mechanisms	hypothetical protein SETIT_6G200800v2 [Setaria italica]	molecular function: catalytic activity (GO:0003824);; biological process: metabolic process (GO:0008152);; biological process: cellular process (GO:0009987);; molecular function: binding (GO:0005488);; cellular component: membrane (GO:0016020);; cellular component: membrane part (GO:0044425)
Seita.6G203200	17.5177	12.4924	20.6664	59.9056	57.423	62.58	34.6068	35.5242	36.9175	112.126	87.2118	127.361	8.6258e-10	1.00259	up	1.95017e-07	0.8217	normal	[G]	Carbohydrate transport and metabolism	Cellular Component: integral component of membrane (GO:0016021);; Molecular Function: transmembrane transporter activity (GO:0022857);;	K14445|3.4e-300|sita:101770600|K14445 solute carrier family 13 (sodium-dependent dicarboxylate transporter), member 2/3/5 | (RefSeq) tonoplast dicarboxylate transporter	--	[P]	Inorganic ion transport and metabolism	Sodium:sulfate symporter transmembrane region	Tonoplast dicarboxylate transporter OS=Arabidopsis thaliana OX=3702 GN=TDT PE=2 SV=2	P	Inorganic ion transport and metabolism	tonoplast dicarboxylate transporter [Setaria italica]	cellular component: membrane (GO:0016020);; cellular component: membrane part (GO:0044425);; molecular function: transporter activity (GO:0005215);; biological process: localization (GO:0051179)
Seita.6G205100	0.133693	0.33322	0.305157	4.39397	3.09557	2.61897	0.899901	1.53209	2.0547	8.30002	8.3788	4.91236	2.05147e-06	1.39482	up	0.000927991	0.896757	normal	[J]	Translation, ribosomal structure and biogenesis	Molecular Function: oxidoreductase activity, acting on paired donors, with incorporation or reduction of molecular oxygen, 2-oxoglutarate as one donor, and incorporation of one atom each of oxygen into both donors (GO:0016706);; Biological Process: histone H3-K36 demethylation (GO:0070544);;	K10277|2.7e-277|sita:101773425|K10277 lysine-specific demethylase 8 [EC:1.14.11.27] | (RefSeq) lysine-specific demethylase JMJ30	--	[BT]	Chromatin structure and dynamics;; Signal transduction mechanisms	Cupin-like domain	Lysine-specific demethylase JMJ30 OS=Arabidopsis thaliana OX=3702 GN=JMJ30 PE=1 SV=1	--	--	lysine-specific demethylase JMJ30 [Setaria italica]	molecular function: catalytic activity (GO:0003824);; biological process: metabolic process (GO:0008152);; biological process: single-organism process (GO:0044699);; biological process: cellular process (GO:0009987);; biological process: cellular component organization or biogenesis (GO:0071840)
Seita.6G208200	19.3514	20.1927	16.9782	14.5489	17.1597	16.4406	50.5603	42.6179	64.8949	39.2523	25.9778	40.5479	1.97261e-19	1.37236	up	2.5265e-09	1.05591	up	[I]	Lipid transport and metabolism	Molecular Function: hydroxymethylglutaryl-CoA reductase (NADPH) activity (GO:0004420);; Cellular Component: peroxisomal membrane (GO:0005778);; Cellular Component: endoplasmic reticulum membrane (GO:0005789);; Biological Process: isoprenoid biosynthetic process (GO:0008299);; Biological Process: coenzyme A metabolic process (GO:0015936);; Cellular Component: integral component of membrane (GO:001…	K00021|4.4e-298|sita:101754923|K00021 hydroxymethylglutaryl-CoA reductase (NADPH) [EC:1.1.1.34] | (RefSeq) 3-hydroxy-3-methylglutaryl-coenzyme A reductase	Terpenoid backbone biosynthesis (ko00900)	[I]	Lipid transport and metabolism	Hydroxymethylglutaryl-coenzyme A reductase	3-hydroxy-3-methylglutaryl-coenzyme A reductase OS=Zea mays OX=4577 GN=HMGR PE=3 SV=1	I	Lipid transport and metabolism	3-hydroxy-3-methylglutaryl-coenzyme A reductase [Setaria italica]	molecular function: catalytic activity (GO:0003824);; biological process: metabolic process (GO:0008152);; biological process: single-organism process (GO:0044699);; cellular component: cell (GO:0005623);; cellular component: membrane (GO:0016020);; cellular component: organelle (GO:0043226);; cellular component: organelle part (GO:0044422);; cellular component: cell part (GO:0044464);; cellular …
Seita.6G219500	0.775165	0.77851	0.458428	1.07369	1.41155	0.943972	1.9368	2.40853	1.91576	1.47999	0.959466	0.671928	0.000454145	1.04796	up	0.894412	-0.0772313	normal	--	--	--	K14565|1.6e-44|bdi:100826213|K14565 nucleolar protein 58 | (RefSeq) probable nucleolar protein 5-1 isoform X1	Ribosome biogenesis in eukaryotes (ko03008)	--	--	--	--	--	--	hypothetical protein SETIT_6G219500v2 [Setaria italica]	--
Seita.6G221700	0.114589	0.650416	0.260894	0.123822	0.366457	0.464933	2.20914	2.15508	4.04817	1.48402	0.494988	0.370396	6.73891e-08	1.56613	up	--	--	--	--	--	Molecular Function: protein binding (GO:0005515);;	--	--	--	--	F-box domain	--	S	Function unknown	uncharacterized protein LOC101757226 [Setaria italica]	molecular function: binding (GO:0005488)
Seita.6G224600	2.5402	3.20049	2.37473	0.930084	1.09505	1.27503	1.99844	1.34881	2.63681	0.282377	0.40551	0.186521	0.255987	-0.386861	normal	0.000141117	-1.20098	down	[OT]	Posttranslational modification, protein turnover, chaperones;; Signal transduction mechanisms	--	--	--	--	--	ACT domain	ACT domain-containing protein ACR4 OS=Arabidopsis thaliana OX=3702 GN=ACR4 PE=2 SV=1	S	Function unknown	ACT domain-containing protein ACR4 [Setaria italica]	--
Seita.6G227100	1.3233	1.40683	0.983272	1.23791	1.63436	1.37222	1.97498	1.99971	3.03835	3.86593	2.67418	3.50457	0.00845636	0.726052	normal	1.47594e-06	1.08491	up	--	--	Molecular Function: DNA binding (GO:0003677);; Molecular Function: transcription factor activity, sequence-specific DNA binding (GO:0003700);; Cellular Component: nucleus (GO:0005634);;	K09286|1.4e-23|csat:104777523|K09286 EREBP-like factor | (RefSeq) ethylene-responsive transcription factor RAP2-6-like isoform X1	--	--	--	AP2 domain	Ethylene-responsive transcription factor ABR1 OS=Arabidopsis thaliana OX=3702 GN=ABR1 PE=2 SV=1	K	Transcription	hypothetical protein SETIT_6G227100v2 [Setaria italica]	molecular function: binding (GO:0005488);; molecular function: nucleic acid binding transcription factor activity (GO:0001071);; biological process: biological regulation (GO:0065007);; cellular component: cell (GO:0005623);; cellular component: organelle (GO:0043226);; cellular component: cell part (GO:0044464)
Seita.6G250500	0.735048	0.758211	0.30338	0.929031	0.676896	0.414064	1.68003	1.96504	1.77088	1.35075	2.0031	1.46395	0.000633096	1.02497	up	0.0145183	0.842325	normal	[Q]	Secondary metabolites biosynthesis, transport and catabolism	Molecular Function: metal ion binding (GO:0046872);; Molecular Function: dioxygenase activity (GO:0051213);;	K24028|4.3e-68|atr:105420134|K24028 salicylic acid 3-hydroxylase [EC:1.14.11.-] | (RefSeq) protein DMR6-LIKE OXYGENASE 1-like isoform X1	--	[QR]	Secondary metabolites biosynthesis, transport and catabolism;; General function prediction only	2OG-Fe(II) oxygenase superfamily	Probable 2-oxoglutarate-dependent dioxygenase SLC1 OS=Oryza sativa subsp. japonica OX=39947 GN=SLC1 PE=2 SV=1	Q	Secondary metabolites biosynthesis, transport and catabolism	protein DMR6-LIKE OXYGENASE 2 [Setaria italica]	molecular function: binding (GO:0005488);; molecular function: catalytic activity (GO:0003824);; biological process: metabolic process (GO:0008152);; biological process: single-organism process (GO:0044699)
Seita.7G021400	0.991891	0.299715	0.651235	0.243358	0.509375	0.263854	7.25729	6.03844	8.41488	3.48918	2.52859	1.82615	2.06238e-25	2.5038	up	6.12317e-11	1.92995	up	--	--	Molecular Function: protein serine/threonine phosphatase activity (GO:0004722);; Molecular Function: magnesium-dependent protein serine/threonine phosphatase activity (GO:0004724);; Cellular Component: nucleus (GO:0005634);; Cellular Component: cytosol (GO:0005829);; Molecular Function: metal ion binding (GO:0046872);;	K14497|2.6e-197|sita:101780602|K14497 protein phosphatase 2C [EC:3.1.3.16] | (RefSeq) probable protein phosphatase 2C 37	MAPK signaling pathway - plant (ko04016);; Plant hormone signal transduction (ko04075)	[T]	Signal transduction mechanisms	Protein phosphatase 2C	Probable protein phosphatase 2C 37 OS=Oryza sativa subsp. japonica OX=39947 GN=Os04g0167900 PE=3 SV=2	T	Signal transduction mechanisms	probable protein phosphatase 2C 37 [Setaria italica]	molecular function: catalytic activity (GO:0003824);; biological process: metabolic process (GO:0008152);; biological process: cellular process (GO:0009987);; cellular component: cell (GO:0005623);; cellular component: organelle (GO:0043226);; cellular component: cell part (GO:0044464);; molecular function: binding (GO:0005488)
Seita.7G045100	20.6593	14.2823	17.0889	18.4623	22.8715	19.8227	44.9268	43.4335	50.4944	43.7592	47.3304	45.2365	6.31363e-20	1.32398	up	2.16986e-23	1.13202	up	--	--	Molecular Function: protein dimerization activity (GO:0046983);;	K13422|5.2e-13|ppp:112288376|K13422 transcription factor MYC2 | (RefSeq) transcription factor MYC3-like isoform X1	MAPK signaling pathway - plant (ko04016);; Plant hormone signal transduction (ko04075)	--	--	Helix-loop-helix DNA-binding domain	Transcription factor bHLH35 OS=Arabidopsis thaliana OX=3702 GN=BHLH35 PE=2 SV=1	K	Transcription	transcription factor bHLH35 [Setaria italica]	molecular function: binding (GO:0005488)
Seita.7G045400	4.65151	3.78326	3.93268	2.1753	3.72006	3.08474	14.4617	12.9497	13.1038	10.0729	7.22226	7.24315	1.42799e-34	1.61735	up	3.3676e-09	1.27292	up	--	--	Cellular Component: membrane (GO:0016020);;	K20891|8.8e-99|qsu:112033833|K20891 beta-glucuronosyltransferase [EC:2.4.1.-] | (RefSeq) beta-glucuronosyltransferase GlcAT14B	--	[G]	Carbohydrate transport and metabolism	Core-2/I-Branching enzyme	Beta-glucuronosyltransferase GlcAT14A OS=Arabidopsis thaliana OX=3702 GN=GLCAT14A PE=2 SV=1	G	Carbohydrate transport and metabolism	beta-glucuronosyltransferase GlcAT14A [Setaria italica]	cellular component: membrane (GO:0016020)
Seita.7G060200	1.8657	1.59659	1.07019	0.385427	0.511391	0.28027	3.96227	3.27859	3.57773	0.6175	0.892489	0.380919	5.05984e-06	1.04056	up	0.346387	0.406036	normal	[O]	Posttranslational modification, protein turnover, chaperones	Biological Process: protein peptidyl-prolyl isomerization (GO:0000413);; Molecular Function: peptidyl-prolyl cis-trans isomerase activity (GO:0003755);; Cellular Component: cytoplasm (GO:0005737);; Biological Process: chaperone-mediated protein folding (GO:0061077);;	K09571|0.0e+00|sita:101769949|K09571 FK506-binding protein 4/5 [EC:5.2.1.8] | (RefSeq) 70 kDa peptidyl-prolyl isomerase	--	[O]	Posttranslational modification, protein turnover, chaperones	FKBP-type peptidyl-prolyl cis-trans isomerase	70 kDa peptidyl-prolyl isomerase OS=Triticum aestivum OX=4565 GN=FKBP70 PE=1 SV=1	O	Posttranslational modification, protein turnover, chaperones	70 kDa peptidyl-prolyl isomerase [Setaria italica]	biological process: metabolic process (GO:0008152);; biological process: cellular process (GO:0009987);; molecular function: catalytic activity (GO:0003824);; cellular component: cell (GO:0005623);; cellular component: cell part (GO:0044464)
Seita.7G071000	7.61104	6.38465	4.05422	7.74439	7.21451	7.51376	2.22023	2.1099	2.15165	6.44137	4.3998	3.33085	3.54196e-06	-1.13987	down	0.0481556	-0.552083	normal	--	--	--	K01689|3.2e-19|dzi:111289713|K01689 enolase [EC:4.2.1.11] | (RefSeq) enolase 1, chloroplastic isoform X1	Glycolysis / Gluconeogenesis (ko00010);; Carbon metabolism (ko01200);; Biosynthesis of amino acids (ko01230);; RNA degradation (ko03018)	--	--	Cotton fibre expressed protein	--	S	Function unknown	uncharacterized protein LOC101760883 [Setaria italica]	--
Seita.7G073100	0.035259	0.468388	0.125696	0.080076	0.140944	0.279708	1.40738	1.90497	3.10885	1.19294	0.370378	0.347973	4.62757e-06	1.36232	up	--	--	--	--	--	Cellular Component: integral component of membrane (GO:0016021);;	K12600|8.1e-28|sbi:8062834|K12600 superkiller protein 3 | (RefSeq) tetratricopeptide repeat protein SKI3	RNA degradation (ko03018)	--	--	--	--	--	--	hypothetical protein SETIT_7G073100v2 [Setaria italica]	cellular component: membrane (GO:0016020);; cellular component: membrane part (GO:0044425)
Seita.7G074700	8.85196	5.20687	9.34496	5.96215	7.17604	3.53008	16.3002	15.4405	13.5587	19.986	13.7283	15.7725	3.23496e-05	0.854299	normal	2.4015e-09	1.34775	up	[P]	Inorganic ion transport and metabolism	Cellular Component: integral component of membrane (GO:0016021);;	--	--	--	--	Nodulin-like	--	S	Function unknown	protein NUCLEAR FUSION DEFECTIVE 4 isoform X1 [Setaria italica]	cellular component: membrane (GO:0016020);; cellular component: membrane part (GO:0044425)
Seita.7G095400	68.9132	119.494	71.9641	64.2005	72.8945	95.8439	70.7248	50.4152	90.8093	23.8914	23.6433	18.3512	0.528061	-0.234559	normal	2.27043e-19	-1.62856	down	--	--	--	--	--	--	--	--	--	--	--	hypothetical protein SETIT_7G095400v2 [Setaria italica]	--
Seita.7G095500	16.7577	26.2717	17.2091	16.9981	16.9342	20.9289	12.9401	10.5978	17.3509	7.2998	8.13598	4.9855	0.0758837	-0.465586	normal	5.25154e-11	-1.2642	down	--	--	Cellular Component: nucleosome (GO:0000786);; Molecular Function: DNA binding (GO:0003677);; Cellular Component: nucleus (GO:0005634);; Molecular Function: protein heterodimerization activity (GO:0046982);;	K11253|1.4e-66|adu:107470357|K11253 histone H3 | (RefSeq) histone H3.2	--	[B]	Chromatin structure and dynamics	Core histone H2A/H2B/H3/H4	Histone H3.2 OS=Arabidopsis thaliana OX=3702 GN=HTR2 PE=1 SV=2	B	Chromatin structure and dynamics	Histone superfamily protein [Theobroma cacao]	cellular component: cell (GO:0005623);; cellular component: macromolecular complex (GO:0032991);; cellular component: organelle (GO:0043226);; cellular component: organelle part (GO:0044422);; cellular component: cell part (GO:0044464);; molecular function: binding (GO:0005488)
Seita.7G097100	425.79	439.026	422.845	470.36	408.598	475.927	1064.17	1221.06	1436.76	1183.62	1362.65	1194.97	3.65008e-34	1.46749	up	2.12197e-34	1.42148	up	--	--	--	--	--	--	--	ABA/WDS induced protein	Abscisic stress-ripening protein 3 OS=Solanum lycopersicum OX=4081 GN=ASR3 PE=3 SV=2	--	--	abscisic stress-ripening protein 3 [Setaria italica]	--
Seita.7G097200	241.217	310.077	344.027	637.95	600.049	783.324	690.745	743.81	897.59	1070.01	1388.02	1147.39	1.21549e-19	1.29865	up	7.81207e-07	0.795317	normal	--	--	--	--	--	--	--	ABA/WDS induced protein	Abscisic stress-ripening protein 2 OS=Solanum lycopersicum OX=4081 GN=ASR2 PE=3 SV=1	--	--	protein argonaute 18 [Setaria italica]	--
Seita.7G105500	77.4415	121.848	78.8981	72.4691	78.9399	104.563	64.0469	48.5797	74.0918	23.6678	40.5218	17.1899	0.0458475	-0.487101	normal	1.74014e-07	-1.32615	down	--	--	--	--	--	--	--	--	--	--	--	hypothetical protein SETIT_7G105500v2 [Setaria italica]	--
Seita.7G108900	21.7811	16.399	19.3399	16.9591	18.0298	14.7982	37.9103	38.6993	41.8376	32.445	29.8558	29.3095	1.31112e-15	1.00332	up	2.16726e-16	0.869321	normal	[T]	Signal transduction mechanisms	Molecular Function: voltage-gated chloride channel activity (GO:0005247);; Cellular Component: integral component of membrane (GO:0016021);;	K05016|0.0e+00|sita:101785991|K05016 chloride channel 7 | (RefSeq) chloride channel protein CLC-c	--	[P]	Inorganic ion transport and metabolism	Voltage gated chloride channel	Chloride channel protein CLC-c OS=Arabidopsis thaliana OX=3702 GN=CLC-C PE=1 SV=1	P	Inorganic ion transport and metabolism	chloride channel protein CLC-c [Setaria italica]	molecular function: transporter activity (GO:0005215);; biological process: localization (GO:0051179);; biological process: biological regulation (GO:0065007);; cellular component: membrane (GO:0016020);; cellular component: membrane part (GO:0044425)
Seita.7G121700	2.62534	2.15117	2.02182	1.01494	0.706529	1.70467	6.40437	4.54548	7.92176	2.67279	1.68604	2.41723	5.45596e-09	1.24009	up	0.0432869	0.698222	normal	--	--	Molecular Function: transcription factor activity, sequence-specific DNA binding (GO:0003700);; Cellular Component: nucleus (GO:0005634);;	K14514|2.3e-306|sita:101766570|K14514 ethylene-insensitive protein 3 | (RefSeq) putative ETHYLENE INSENSITIVE 3-like 4 protein isoform X1	MAPK signaling pathway - plant (ko04016);; Plant hormone signal transduction (ko04075)	--	--	Ethylene insensitive 3	ETHYLENE INSENSITIVE 3-like 1 protein OS=Arabidopsis thaliana OX=3702 GN=EIL1 PE=1 SV=1	S	Function unknown	putative ETHYLENE INSENSITIVE 3-like 4 protein isoform X1 [Setaria italica]	molecular function: nucleic acid binding transcription factor activity (GO:0001071);; biological process: biological regulation (GO:0065007);; cellular component: cell (GO:0005623);; cellular component: organelle (GO:0043226);; cellular component: cell part (GO:0044464)
Seita.7G131600	0.797697	0.954048	2.40694	0.297149	0.698971	0	6.0837	8.53705	3.27063	1.0511	0.343234	1.39278	0.00106884	1.04013	up	--	--	--	--	--	--	--	--	--	--	--	Disease resistance protein Pikm1-TS OS=Oryza sativa subsp. japonica OX=39947 GN=PIKM1-TS PE=1 SV=1	--	--	uncharacterized protein LOC111257818 [Setaria italica]	--
Seita.7G132700	11.5778	7.65068	6.48977	5.20564	7.10256	6.05183	17.963	20.4411	26.0684	20.6261	19.1535	17.3449	1.03179e-07	1.12977	up	4.05391e-27	1.55432	up	--	--	Cellular Component: integral component of membrane (GO:0016021);;	K15015|6.3e-09|mus:103990265|K15015 solute carrier family 32 (vesicular inhibitory amino acid transporter) | (RefSeq) vacuolar amino acid transporter 1-like	--	[E]	Amino acid transport and metabolism	Transmembrane amino acid transporter protein	Probable amino acid permease 7 OS=Arabidopsis thaliana OX=3702 GN=AAP7 PE=2 SV=1	E	Amino acid transport and metabolism	hypothetical protein SETIT_7G132700v2 [Setaria italica]	cellular component: membrane (GO:0016020);; cellular component: membrane part (GO:0044425)
Seita.7G134400	5.13059	8.56257	4.81372	4.91254	7.43196	6.70608	5.01737	3.50215	5.35632	1.38684	3.63736	1.24106	0.329645	-0.339145	normal	0.000107377	-1.18131	down	--	--	Cellular Component: nucleus (GO:0005634);; Biological Process: regulation of nuclear division (GO:0051783);; Biological Process: negative regulation of ubiquitin protein ligase activity (GO:1904667);;	--	--	--	--	--	--	S	Function unknown	protein POLYCHOME [Setaria italica]	cellular component: cell (GO:0005623);; cellular component: organelle (GO:0043226);; cellular component: cell part (GO:0044464);; biological process: biological regulation (GO:0065007)
Seita.7G136600	2.20682	3.46555	2.52447	3.19989	3.41847	4.00191	1.46477	1.14085	1.77536	1.15447	1.35506	0.954807	0.0207722	-0.67587	normal	1.64502e-08	-1.33403	down	--	--	Molecular Function: RNA-DNA hybrid ribonuclease activity (GO:0004523);; Cellular Component: nucleus (GO:0005634);; Cellular Component: nucleoplasm (GO:0005654);; Biological Process: RNA catabolic process (GO:0006401);; Biological Process: ribonucleotide metabolic process (GO:0009259);; Cellular Component: ribonuclease H2 complex (GO:0032299);;	K10744|2.2e-162|sita:101784643|K10744 ribonuclease H2 subunit B | (RefSeq) ribonuclease H2 subunit B	DNA replication (ko03030)	[S]	Function unknown	Ydr279p protein family (RNase H2 complex component) wHTH domain	--	S	Function unknown	ribonuclease H2 subunit B [Setaria italica]	molecular function: catalytic activity (GO:0003824);; biological process: metabolic process (GO:0008152);; biological process: cellular process (GO:0009987);; cellular component: cell (GO:0005623);; cellular component: organelle (GO:0043226);; cellular component: cell part (GO:0044464);; cellular component: organelle part (GO:0044422);; biological process: single-organism process (GO:0044699);; c…
Seita.7G136800	1.3921	0.730167	1.19666	0.509663	0.883099	1.41708	6.09923	4.79651	7.04554	3.55743	1.35456	1.15243	7.70644e-23	2.02258	up	0.083865	0.662932	normal	--	--	Cellular Component: cellular_component (GO:0005575);; Cellular Component: intracellular (GO:0005622);; Cellular Component: cell (GO:0005623);; Cellular Component: cytoplasm (GO:0005737);; Cellular Component: endoplasmic reticulum (GO:0005783);; Cellular Component: endomembrane system (GO:0012505);; Cellular Component: organelle (GO:0043226);; Cellular Component: membrane-bounded organelle (GO:004…	--	--	[S]	Function unknown	VAD1 Analog of StAR-related lipid transfer domain	C2 and GRAM domain-containing protein At5g50170 OS=Arabidopsis thaliana OX=3702 GN=At5g50170 PE=2 SV=1	S	Function unknown	C2 and GRAM domain-containing protein At5g50170 [Setaria italica]	cellular component: cell (GO:0005623);; cellular component: cell part (GO:0044464);; cellular component: organelle (GO:0043226)
Seita.7G140200	0.82662	0.868617	0.901255	0.465079	0.217477	0.227821	5.51913	4.08124	5.98335	1.65676	0.962126	1.12224	8.68323e-24	2.10842	up	0.000720063	1.15446	up	[R]	General function prediction only	Molecular Function: nucleotide binding (GO:0000166);; Biological Process: mitotic cell cycle (GO:0000278);; Biological Process: mitotic cytokinesis (GO:0000281);; Biological Process: cytokinesis (GO:0000910);; Molecular Function: molecular_function (GO:0003674);; Molecular Function: catalytic activity (GO:0003824);; Molecular Function: protein kinase activity (GO:0004672);; Molecular Function: pr…	--	--	[R]	General function prediction only	WD domain, G-beta repeat	Protein JINGUBANG OS=Arabidopsis thaliana OX=3702 GN=JGB PE=1 SV=1	S	Function unknown	protein JINGUBANG-like [Setaria italica]	molecular function: binding (GO:0005488);; biological process: cellular process (GO:0009987);; biological process: single-organism process (GO:0044699);; molecular function: catalytic activity (GO:0003824);; biological process: metabolic process (GO:0008152);; cellular component: cell (GO:0005623);; cellular component: cell part (GO:0044464);; cellular component: organelle (GO:0043226);; cellular…
Seita.7G140700	13.6899	13.2055	9.39883	25.4631	21.1777	38.6535	30.2609	26.992	34.1691	26.4752	34.2857	30.3821	4.88216e-12	1.20188	up	0.803814	0.0946018	normal	--	--	Molecular Function: serine-type endopeptidase inhibitor activity (GO:0004867);; Cellular Component: extracellular region (GO:0005576);;	--	--	--	--	Bowman-Birk serine protease inhibitor family	--	G	Carbohydrate transport and metabolism	Bowman-Birk type bran trypsin inhibitor [Setaria italica]	molecular function: molecular function regulator (GO:0098772);; biological process: biological regulation (GO:0065007);; cellular component: extracellular region (GO:0005576)
Seita.7G146000	0.479501	0.735742	0.835691	1.16965	1.19138	1.13529	0.359431	0.624531	0.533429	0.417102	0.283422	0.357435	0.602276	-0.257398	normal	5.82304e-06	-1.28036	down	--	--	Molecular Function: magnesium ion binding (GO:0000287);; Molecular Function: terpene synthase activity (GO:0010333);;	K15803|0.0e+00|sita:101777640|K15803 (-)-germacrene D synthase [EC:4.2.3.75] | (RefSeq) beta-sesquiphellandrene synthase	Sesquiterpenoid and triterpenoid biosynthesis (ko00909)	--	--	Terpene synthase family, metal binding domain	(E)-beta-caryophyllene synthase OS=Zea mays OX=4577 GN=TPS23 PE=3 SV=1	S	Function unknown	beta-sesquiphellandrene synthase [Setaria italica]	molecular function: binding (GO:0005488);; molecular function: catalytic activity (GO:0003824)
Seita.7G153200	26.386	34.8113	17.6443	22.7294	28.0329	32.1089	8.79882	8.59307	12.549	7.6676	13.1931	4.3204	1.64871e-06	-1.118	down	8.66072e-06	-1.27485	down	[F]	Nucleotide transport and metabolism	Biological Process: deoxyribonucleotide biosynthetic process (GO:0009263);; Molecular Function: oxidoreductase activity (GO:0016491);;	K10808|1.0e-148|zma:100192012|K10808 ribonucleoside-diphosphate reductase subunit M2 [EC:1.17.4.1] | (RefSeq) uncharacterized protein LOC100192012	Purine metabolism (ko00230);; Pyrimidine metabolism (ko00240);; Glutathione metabolism (ko00480)	[F]	Nucleotide transport and metabolism	Ribonucleotide reductase, small chain	Ribonucleoside-diphosphate reductase small chain C OS=Arabidopsis thaliana OX=3702 GN=TSO2 PE=1 SV=1	F	Nucleotide transport and metabolism	ribonucleoside-diphosphate reductase small chain-like [Setaria viridis]	biological process: metabolic process (GO:0008152);; biological process: cellular process (GO:0009987);; biological process: single-organism process (GO:0044699);; molecular function: catalytic activity (GO:0003824)
Seita.7G166800	7.17235	13.0856	4.88316	6.61102	6.5339	9.33843	3.9663	2.64023	4.9049	2.65539	4.58907	1.28956	0.00311855	-0.869259	normal	0.00147658	-1.00953	down	--	--	Cellular Component: nucleus (GO:0005634);; Biological Process: mRNA transcription (GO:0009299);; Biological Process: response to light stimulus (GO:0009416);;	K13413|8.6e-52|sbi:110435403|K13413 mitogen-activated protein kinase kinase 4/5 [EC:2.7.12.2] | (RefSeq) mitogen-activated protein kinase kinase 5-like	MAPK signaling pathway - plant (ko04016);; Plant hormone signal transduction (ko04075);; Plant-pathogen interaction (ko04626)	--	--	Protein of unknown function (DUF640)	Protein G1-like4 OS=Oryza sativa subsp. indica OX=39946 GN=OsI_16643 PE=3 SV=1	S	Function unknown	protein G1-like4 [Setaria italica]	cellular component: cell (GO:0005623);; cellular component: organelle (GO:0043226);; cellular component: cell part (GO:0044464);; biological process: metabolic process (GO:0008152);; biological process: cellular process (GO:0009987);; biological process: response to stimulus (GO:0050896)
Seita.7G170200	14.826	10.7746	10.4086	1.99918	1.9652	3.00218	32.6276	40.2259	41.9278	1.24047	1.49219	1.4913	2.38611e-20	1.52012	up	0.0929122	-0.546251	normal	[G]	Carbohydrate transport and metabolism	Cellular Component: plasma membrane (GO:0005886);; Molecular Function: water channel activity (GO:0015250);; Cellular Component: integral component of membrane (GO:0016021);;	K09872|2.5e-161|sita:101761554|K09872 aquaporin PIP | (RefSeq) aquaporin PIP2-5	--	[G]	Carbohydrate transport and metabolism	Major intrinsic protein	Aquaporin PIP2-5 OS=Zea mays OX=4577 GN=PIP2-5 PE=1 SV=1	P	Inorganic ion transport and metabolism	aquaporin PIP2-5 [Setaria italica]	cellular component: cell (GO:0005623);; cellular component: membrane (GO:0016020);; cellular component: cell part (GO:0044464);; molecular function: transporter activity (GO:0005215);; biological process: single-organism process (GO:0044699);; biological process: localization (GO:0051179);; cellular component: membrane part (GO:0044425)
Seita.7G175200	4.11278	4.33659	4.86357	14.048	14.2684	14.2641	11.3433	10.9008	14.901	30.9936	33.1247	29.3292	2.25866e-19	1.38776	up	3.44819e-24	1.07691	up	--	--	--	--	--	--	--	BRO1-like domain	--	S	Function unknown	hypothetical protein SETIT_7G175200v2 [Setaria italica]	--
Seita.7G184600	8.55617	5.95492	4.04165	2.90598	1.97077	3.4833	34.5151	33.8052	50.6193	33.6164	28.8688	18.6815	4.2353e-25	2.18607	up	9.66695e-35	2.72188	up	--	--	Cellular Component: nucleus (GO:0005634);; Molecular Function: sequence-specific DNA binding (GO:0043565);; Biological Process: positive regulation of transcription, DNA-templated (GO:0045893);;	K09338|2.9e-31|egu:105054075|K09338 homeobox-leucine zipper protein | (RefSeq) homeobox-leucine zipper protein ATHB-12-like	--	[K]	Transcription	Homeodomain	Homeobox-leucine zipper protein HOX22 OS=Oryza sativa subsp. indica OX=39946 GN=HOX22 PE=2 SV=2	K	Transcription	homeobox-leucine zipper protein HOX22 [Setaria italica]	cellular component: cell (GO:0005623);; cellular component: organelle (GO:0043226);; cellular component: cell part (GO:0044464);; molecular function: binding (GO:0005488);; biological process: biological regulation (GO:0065007)
Seita.7G192700	3.76781	2.26054	3.54108	2.61643	2.6081	1.69961	7.32025	6.67666	8.68264	5.72202	0	5.0375	1.17708e-05	1.02634	up	0.855203	0.0614527	normal	--	--	--	--	--	--	--	--	--	--	--	hypothetical protein SETIT_7G192700v2 [Setaria italica]	--
Seita.7G193100	225.38	287.821	291.108	231.086	278.264	354.95	126.124	113.697	131.691	131.248	131.332	126.046	1.75271e-17	-1.03896	down	3.60851e-11	-1.05779	down	--	--	--	K11855|3.8e-16|bvg:104906049|K11855 ubiquitin carboxyl-terminal hydrolase 36/42 [EC:3.4.19.12] | (RefSeq) ubiquitin carboxyl-terminal hydrolase 36	--	--	--	Hydrophobic seed protein	14 kDa proline-rich protein DC2.15 OS=Daucus carota OX=4039 PE=2 SV=1	S	Function unknown	14 kDa proline-rich protein DC2.15-like [Setaria italica]	--
Seita.7G200200	14.2289	11.8544	16.5589	13.2831	15.5644	12.8981	43.0906	33.9621	44.5016	27.8872	44.0566	24.0789	2.8211e-24	1.42127	up	2.10556e-07	1.07863	up	--	--	Molecular Function: GTPase activator activity (GO:0005096);; Cellular Component: cytoplasm (GO:0005737);; Cellular Component: plasma membrane (GO:0005886);; Molecular Function: Rab GTPase binding (GO:0017137);; Biological Process: regulation of exocytosis (GO:0017157);; Molecular Function: syntaxin binding (GO:0019905);; Molecular Function: myosin II binding (GO:0045159);; Biological Process: pol…	K08518|3.7e-98|dzi:111295998|K08518 syntaxin-binding protein 5 | (RefSeq) uncharacterized protein LOC111295998 isoform X1	--	[U]	Intracellular trafficking, secretion, and vesicular transport	Anaphase-promoting complex subunit 4 WD40 domain	--	U	Intracellular trafficking, secretion, and vesicular transport	uncharacterized protein LOC101761823 [Setaria italica]	molecular function: molecular function regulator (GO:0098772);; biological process: biological regulation (GO:0065007);; cellular component: cell (GO:0005623);; cellular component: cell part (GO:0044464);; cellular component: membrane (GO:0016020);; molecular function: binding (GO:0005488);; biological process: reproduction (GO:0000003);; biological process: cellular process (GO:0009987);; biolog…
Seita.7G212600	83.7518	148.888	83.8832	90.882	99.1921	120.483	88.2048	75.1969	106.415	35.0614	51.1907	26.1973	0.621025	-0.184521	normal	9.78525e-09	-1.25404	down	--	--	Cellular Component: nucleosome (GO:0000786);; Molecular Function: DNA binding (GO:0003677);; Cellular Component: nucleus (GO:0005634);; Cellular Component: host cell nucleus (GO:0042025);; Molecular Function: protein heterodimerization activity (GO:0046982);;	K11254|4.5e-52|bdi:100841093|K11254 histone H4 | (RefSeq) uncharacterized protein LOC100841093	--	[B]	Chromatin structure and dynamics	Centromere kinetochore component CENP-T histone fold	Histone H4 variant TH011 OS=Triticum aestivum OX=4565 PE=3 SV=2	B	Chromatin structure and dynamics	hypothetical protein SETIT_7G212600v2 [Setaria italica]	cellular component: cell (GO:0005623);; cellular component: macromolecular complex (GO:0032991);; cellular component: organelle (GO:0043226);; cellular component: organelle part (GO:0044422);; cellular component: cell part (GO:0044464);; molecular function: binding (GO:0005488);; cellular component: other organism (GO:0044215);; cellular component: other organism part (GO:0044217)
Seita.7G216100	1.1065	0.967779	1.29259	3.17987	2.93285	3.28323	0.467073	0.851554	0.193188	1.23868	1.17708	1.25575	0.0876701	-0.632532	normal	2.08878e-11	-1.21276	down	--	--	Molecular Function: purine nucleoside transmembrane transporter activity (GO:0015211);; Cellular Component: integral component of membrane (GO:0016021);;	K00850|1.1e-10|cpap:110822059|K00850 6-phosphofructokinase 1 [EC:2.7.1.11] | (RefSeq) ATP-dependent 6-phosphofructokinase 6-like	Glycolysis / Gluconeogenesis (ko00010);; Pentose phosphate pathway (ko00030);; Fructose and mannose metabolism (ko00051);; Galactose metabolism (ko00052);; Carbon metabolism (ko01200);; Biosynthesis of amino acids (ko01230);; RNA degradation (ko03018)	--	--	Purine nucleobase transmembrane transport	Probable purine permease 11 OS=Arabidopsis thaliana OX=3702 GN=PUP11 PE=1 SV=1	S	Function unknown	probable purine permease 11 [Setaria italica]	molecular function: transporter activity (GO:0005215);; biological process: single-organism process (GO:0044699);; biological process: localization (GO:0051179);; cellular component: membrane (GO:0016020);; cellular component: membrane part (GO:0044425)
Seita.7G223500	6.6938	4.55227	5.50356	3.57965	5.42386	2.62984	8.86618	10.7321	13.1293	9.66474	9.89625	7.95536	4.42936e-05	0.850678	normal	1.79173e-05	1.0569	up	--	--	Molecular Function: DNA binding (GO:0003677);; Cellular Component: nucleus (GO:0005634);;	K14491|7.9e-11|mtr:MTR_4g121020|K14491 two-component response regulator ARR-B family | (RefSeq) two-component response regulator ARR2-like protein	Plant hormone signal transduction (ko04075)	--	--	MYB-CC type transfactor, LHEQLE motif	Myb family transcription factor PHL11 OS=Arabidopsis thaliana OX=3702 GN=PHL11 PE=1 SV=1	K	Transcription	myb family transcription factor PHL11 [Setaria italica]	molecular function: binding (GO:0005488);; cellular component: cell (GO:0005623);; cellular component: organelle (GO:0043226);; cellular component: cell part (GO:0044464)
Seita.7G226700	3.13701	2.05362	3.98856	3.42745	4.23343	4.04919	13.4188	10.6692	13.586	10.5335	10.6241	10.4965	6.51689e-09	1.48147	up	6.70393e-06	1.16906	up	--	--	--	--	--	--	--	--	--	--	--	hypothetical protein SETIT_7G226700v2 [Setaria italica]	--
Seita.7G226900	0.819121	0.522151	0.883285	0.922873	0.541338	0.676734	3.11627	2.57835	3.14823	1.88859	2.28346	2.13483	7.80896e-07	1.35338	up	0.00167825	1.03644	up	--	--	--	--	--	--	--	--	--	--	--	hypothetical protein SETIT_7G226900v2 [Setaria italica]	--
Seita.7G227400	2.61832	3.78512	1.65805	2.32821	2.45539	2.95877	0.889446	0.530011	0.24605	0.454863	0.356458	0.33762	2.1496e-05	-1.2695	down	2.95452e-17	-2.11187	down	--	--	Molecular Function: hydrolase activity, hydrolyzing O-glycosyl compounds (GO:0004553);; Cellular Component: cell wall (GO:0005618);; Biological Process: xyloglucan metabolic process (GO:0010411);; Molecular Function: xyloglucan:xyloglucosyl transferase activity (GO:0016762);; Biological Process: cell wall biogenesis (GO:0042546);; Cellular Component: apoplast (GO:0048046);; Biological Process: ce…	K14504|3.8e-162|sita:101781153|K14504 xyloglucan:xyloglucosyl transferase TCH4 [EC:2.4.1.207] | (RefSeq) xyloglucan endotransglucosylase/hydrolase protein 24	Plant hormone signal transduction (ko04075)	--	--	Glycosyl hydrolases family 16	Xyloglucan endotransglucosylase/hydrolase protein 24 OS=Arabidopsis thaliana OX=3702 GN=XTH24 PE=1 SV=2	G	Carbohydrate transport and metabolism	xyloglucan endotransglucosylase/hydrolase protein 24 [Setaria italica]	molecular function: catalytic activity (GO:0003824);; cellular component: cell (GO:0005623);; cellular component: cell part (GO:0044464);; biological process: metabolic process (GO:0008152);; biological process: cellular process (GO:0009987);; biological process: cellular component organization or biogenesis (GO:0071840);; cellular component: extracellular region (GO:0005576)
Seita.7G230100	0.142853	0.039051	0.083406	0	0.184409	0	2.84209	5.11009	6.83934	1.60032	1.2374	0.657941	5.91786e-20	2.48891	up	--	--	--	--	--	--	--	--	--	--	--	--	--	--	golgin subfamily A member 4 isoform X1 [Setaria italica]	--
Seita.7G230500	0.820014	0.535512	1.1283	0.250165	0.419285	0.424691	1.29522	1.6778	1.79175	1.0604	1.84196	0.851657	0.00834873	0.742343	normal	5.38335e-05	1.24667	up	[P]	Inorganic ion transport and metabolism	Cellular Component: plasma membrane (GO:0005886);; Molecular Function: cation transmembrane transporter activity (GO:0008324);; Cellular Component: integral component of membrane (GO:0016021);;	--	--	[P]	Inorganic ion transport and metabolism	Cation transport protein	Probable cation transporter HKT7 OS=Oryza sativa subsp. japonica OX=39947 GN=HKT7 PE=2 SV=2	P	Inorganic ion transport and metabolism	probable cation transporter HKT7 [Setaria italica]	cellular component: cell (GO:0005623);; cellular component: membrane (GO:0016020);; cellular component: cell part (GO:0044464);; molecular function: transporter activity (GO:0005215);; biological process: localization (GO:0051179);; cellular component: membrane part (GO:0044425)
Seita.7G233300	8.38316	8.82089	10.9657	5.35456	8.01087	7.34031	23.4518	26.3446	15.2367	4.65199	2.9321	2.96625	4.03229e-08	1.07101	up	0.000549576	-0.824128	normal	--	--	Molecular Function: calcium ion binding (GO:0005509);; Cellular Component: integral component of membrane (GO:0016021);;	K01859|8.5e-229|sita:101771169|K01859 chalcone isomerase [EC:5.5.1.6] | (RefSeq) vacuolar-sorting receptor 1	Flavonoid biosynthesis (ko00941)	--	--	PA domain	Vacuolar-sorting receptor 6 OS=Arabidopsis thaliana OX=3702 GN=VSR6 PE=2 SV=3	S	Function unknown	vacuolar-sorting receptor 7 [Setaria italica]	molecular function: binding (GO:0005488);; cellular component: membrane (GO:0016020);; cellular component: membrane part (GO:0044425)
Seita.7G233500	6.30891	6.34571	5.7848	2.17612	1.60199	4.0132	18.9164	25.6357	23.7537	5.27109	4.98139	1.83485	5.24441e-28	1.74246	up	0.213335	0.491838	normal	--	--	Molecular Function: magnesium ion binding (GO:0000287);; Molecular Function: terpene synthase activity (GO:0010333);;	K15793|0.0e+00|sita:101771563|K15793 acyclic sesquiterpene synthase [EC:4.2.3.49 4.2.3.47 3.1.7.6] | (RefSeq) acyclic sesquiterpene synthase isoform X1	Terpenoid backbone biosynthesis (ko00900);; Sesquiterpenoid and triterpenoid biosynthesis (ko00909)	--	--	Terpene synthase family, metal binding domain	Acyclic sesquiterpene synthase OS=Zea mays OX=4577 GN=TPS1 PE=1 SV=2	S	Function unknown	acyclic sesquiterpene synthase isoform X1 [Setaria italica]	molecular function: binding (GO:0005488);; molecular function: catalytic activity (GO:0003824)
Seita.7G250500	62.4357	93.0065	62.8995	70.7726	75.7211	96.6231	35.5349	34.09	45.8221	30.1065	49.1315	24.6772	1.87847e-05	-0.805854	normal	1.02927e-05	-1.03343	down	[G]	Carbohydrate transport and metabolism	Molecular Function: hydrolase activity, hydrolyzing O-glycosyl compounds (GO:0004553);; Cellular Component: cell wall (GO:0005618);; Biological Process: xyloglucan metabolic process (GO:0010411);; Molecular Function: xyloglucan:xyloglucosyl transferase activity (GO:0016762);; Biological Process: cell wall biogenesis (GO:0042546);; Cellular Component: apoplast (GO:0048046);; Biological Process: ce…	K08235|1.1e-152|sbi:8064547|K08235 xyloglucan:xyloglucosyl transferase [EC:2.4.1.207] | (RefSeq) xyloglucan endotransglucosylase/hydrolase protein 9 isoform X1	--	--	--	Glycosyl hydrolases family 16	Xyloglucan endotransglucosylase/hydrolase protein 9 OS=Arabidopsis thaliana OX=3702 GN=XTH9 PE=2 SV=2	G	Carbohydrate transport and metabolism	xyloglucan endotransglucosylase/hydrolase protein 9 isoform X2 [Setaria italica]	molecular function: catalytic activity (GO:0003824);; cellular component: cell (GO:0005623);; cellular component: cell part (GO:0044464);; biological process: metabolic process (GO:0008152);; biological process: cellular process (GO:0009987);; biological process: cellular component organization or biogenesis (GO:0071840);; cellular component: extracellular region (GO:0005576)
Seita.7G252100	0.248421	0.328159	0.234199	0.390697	0.271537	0.483539	1.12712	0.794222	0.628419	0.080791	0.277291	0.331614	0.000259868	1.0768	up	0.460403	-0.340082	normal	[NW]	Cell motility;; Extracellular structures	Molecular Function: protein serine/threonine kinase activity (GO:0004674);; Molecular Function: ATP binding (GO:0005524);; Cellular Component: plasma membrane (GO:0005886);; Biological Process: protein phosphorylation (GO:0006468);; Cellular Component: integral component of membrane (GO:0016021);; Biological Process: recognition of pollen (GO:0048544);;	K24104|1.1e-74|thj:104799061|K24104 GPN-loop GTPase | (RefSeq) LOW QUALITY PROTEIN: uncharacterized protein LOC104799061	--	--	--	Protein kinase domain	Receptor-like serine/threonine-protein kinase SD1-8 OS=Arabidopsis thaliana OX=3702 GN=SD18 PE=1 SV=1	T	Signal transduction mechanisms	hypothetical protein SETIT_7G252100v2 [Setaria italica]	molecular function: catalytic activity (GO:0003824);; biological process: metabolic process (GO:0008152);; biological process: cellular process (GO:0009987);; molecular function: binding (GO:0005488);; cellular component: cell (GO:0005623);; cellular component: membrane (GO:0016020);; cellular component: cell part (GO:0044464);; cellular component: membrane part (GO:0044425);; biological process:…
Seita.7G260400	629.902	742.377	598.481	476.445	558.597	793.069	220.485	208.867	254.81	305.08	370.994	285.77	2.9642e-31	-1.42743	down	5.41948e-05	-0.819177	normal	--	--	--	--	--	--	--	Hydrophobic seed protein	36.4 kDa proline-rich protein OS=Solanum lycopersicum OX=4081 GN=TPRP-F1 PE=2 SV=1	S	Function unknown	pEARLI1-like lipid transfer protein 3 [Setaria italica]	--
Seita.7G273600	1.96283	2.65499	1.96379	3.65731	5.65003	4.67582	4.07165	5.86066	6.75527	6.16213	2.65168	7.32052	1.21546e-07	1.13632	up	0.684968	0.178312	normal	--	--	Molecular Function: protein binding (GO:0005515);; Cellular Component: cellular_component (GO:0005575);; Cellular Component: intracellular (GO:0005622);; Cellular Component: cell (GO:0005623);; Cellular Component: nucleus (GO:0005634);; Cellular Component: cytoplasm (GO:0005737);; Cellular Component: cytoskeleton (GO:0005856);; Cellular Component: organelle (GO:0043226);; Cellular Component: memb…	K10638|4.9e-13|psom:113321800|K10638 E3 ubiquitin-protein ligase UHRF1 [EC:2.3.2.27] | (RefSeq) uncharacterized protein LOC113321800 isoform X1	--	--	--	Kelch motif	B2 protein OS=Daucus carota OX=4039 PE=2 SV=1	S	Function unknown	uncharacterized protein LOC101775890 [Setaria italica]	molecular function: binding (GO:0005488);; cellular component: cell (GO:0005623);; cellular component: cell part (GO:0044464);; cellular component: organelle (GO:0043226)
Seita.7G280200	1.07854	0.591423	1.18053	0.050062	0.491306	0.891089	24.813	21.2796	30.6877	13.2651	8.43292	4.34413	7.81685e-91	3.92327	up	0.00941115	0.829609	normal	--	--	--	--	--	--	--	--	--	--	--	uncharacterized protein LOC101763192 [Setaria italica]	--
Seita.7G281100	11.5233	9.07257	10.0335	1.61044	2.2652	2.11242	19.8441	18.5441	23.2939	5.96329	3.70802	5.31705	3.42139e-10	0.94911	normal	1.07241e-05	1.10582	up	--	--	Molecular Function: transferase activity, transferring acyl groups other than amino-acyl groups (GO:0016747);;	K13065|2.2e-249|sita:101766579|K13065 shikimate O-hydroxycinnamoyltransferase [EC:2.3.1.133] | (RefSeq) putrescine hydroxycinnamoyltransferase 1	Phenylpropanoid biosynthesis (ko00940);; Flavonoid biosynthesis (ko00941);; Stilbenoid, diarylheptanoid and gingerol biosynthesis (ko00945)	--	--	Transferase family	Putrescine hydroxycinnamoyltransferase 1 OS=Oryza sativa subsp. japonica OX=39947 GN=PHT1 PE=2 SV=1	S	Function unknown	putrescine hydroxycinnamoyltransferase 1 [Setaria italica]	molecular function: catalytic activity (GO:0003824)
Seita.7G291500	753.343	592.521	751.201	1004.93	906.925	867.206	1312.35	1536.3	1549.48	2176.74	2296.17	2116.7	4.11729e-16	1.0292	up	1.25588e-36	1.22715	up	--	--	--	--	--	--	--	ABA/WDS induced protein	Abscisic stress-ripening protein 5 OS=Oryza sativa subsp. indica OX=39946 GN=ASR5 PE=2 SV=1	--	--	abscisic stress-ripening protein 1 [Setaria italica]	--
Seita.7G306400	0.358546	0.492658	0.358394	0.7005	0.520605	0.7041	1.37048	0.99124	1.36485	1.40977	0.75607	0.874086	0.00023086	1.07248	up	0.268756	0.442419	normal	--	--	Molecular Function: DNA binding (GO:0003677);; Cellular Component: nucleus (GO:0005634);; Biological Process: regulation of transcription, DNA-templated (GO:0006355);;	K00521|3.4e-38|cmos:111447866|K00521 ferric-chelate reductase [EC:1.16.1.7] | (RefSeq) ferric reduction oxidase 7, chloroplastic-like	--	--	--	No apical meristem (NAM) protein	NAC transcription factor 56 OS=Arabidopsis thaliana OX=3702 GN=NAC056 PE=2 SV=1	K	Transcription	NAC domain-containing protein 67 isoform X2 [Setaria italica]	molecular function: binding (GO:0005488);; cellular component: cell (GO:0005623);; cellular component: organelle (GO:0043226);; cellular component: cell part (GO:0044464);; biological process: biological regulation (GO:0065007)
Seita.7G320200	0.929271	1.61829	0.365451	1.99288	1.66688	1.60386	3.85651	4.92001	7.75317	7.89032	11.3999	10.658	2.18985e-06	1.39173	up	6.72401e-21	2.09371	up	--	--	--	--	--	--	--	--	--	--	--	uncharacterized protein LOC101763194 [Setaria italica]	--
Seita.7G321300	71.7507	83.8851	74.609	57.6085	61.7669	78.1286	58.6332	58.9159	58.1887	26.523	38.178	24.6068	0.0045669	-0.35762	normal	3.02632e-07	-1.01184	down	--	--	Cellular Component: cellular_component (GO:0005575);; Cellular Component: intracellular (GO:0005622);; Cellular Component: cell (GO:0005623);; Cellular Component: cytoplasm (GO:0005737);; Cellular Component: chloroplast (GO:0009507);; Cellular Component: plastid (GO:0009536);; Cellular Component: organelle (GO:0043226);; Cellular Component: membrane-bounded organelle (GO:0043227);; Cellular Compo…	--	--	--	--	Stress responsive A/B Barrel Domain	Stress-response A/B barrel domain-containing protein At5g22580 OS=Arabidopsis thaliana OX=3702 GN=At5g22580 PE=1 SV=1	S	Function unknown	stress-response A/B barrel domain-containing protein At5g22580 [Setaria italica]	cellular component: cell (GO:0005623);; cellular component: cell part (GO:0044464);; cellular component: organelle (GO:0043226)
Seita.7G330200	4.38103	5.19711	3.82325	2.53622	2.74356	3.09153	1.89701	1.60905	1.76537	0.869581	0.94106	0.542171	1.50434e-09	-1.15088	down	1.13035e-09	-1.48063	down	[DPM]	Cell cycle control, cell division, chromosome partitioning;; Inorganic ion transport and metabolism;; Cell wall/membrane/envelope biogenesis	Molecular Function: copper ion binding (GO:0005507);; Biological Process: lignin catabolic process (GO:0046274);; Cellular Component: apoplast (GO:0048046);; Molecular Function: hydroquinone:oxygen oxidoreductase activity (GO:0052716);;	K05909|0.0e+00|sita:101764270|K05909 laccase [EC:1.10.3.2] | (RefSeq) laccase-23-like isoform X1	--	[Q]	Secondary metabolites biosynthesis, transport and catabolism	Multicopper oxidase	Laccase-23 OS=Oryza sativa subsp. japonica OX=39947 GN=LAC23 PE=3 SV=1	Q	Secondary metabolites biosynthesis, transport and catabolism	laccase-23-like isoform X1 [Setaria italica]	molecular function: binding (GO:0005488);; biological process: metabolic process (GO:0008152);; biological process: cellular process (GO:0009987);; biological process: single-organism process (GO:0044699);; cellular component: extracellular region (GO:0005576);; molecular function: catalytic activity (GO:0003824)
Seita.8G005600	2.79217	2.02599	1.41826	1.61339	2.0535	1.69532	7.61269	6.62293	9.25335	4.43536	6.29632	4.93812	3.84929e-14	1.59139	up	2.39514e-13	1.39846	up	[G]	Carbohydrate transport and metabolism	Molecular Function: sugar:proton symporter activity (GO:0005351);; Cellular Component: integral component of plasma membrane (GO:0005887);; Biological Process: glucose import (GO:0046323);;	K08150|8.1e-36|lang:109335709|K08150 MFS transporter, SP family, solute carrier family 2 (myo-inositol transporter), member 13 | (RefSeq) inositol transporter 1-like	--	[R]	General function prediction only	Sugar (and other) transporter	Monosaccharide-sensing protein 2 OS=Arabidopsis thaliana OX=3702 GN=MSSP2 PE=1 SV=2	U	Intracellular trafficking, secretion, and vesicular transport	monosaccharide-sensing protein 2 [Setaria italica]	molecular function: transporter activity (GO:0005215);; biological process: single-organism process (GO:0044699);; biological process: localization (GO:0051179);; cellular component: cell (GO:0005623);; cellular component: membrane (GO:0016020);; cellular component: membrane part (GO:0044425);; cellular component: cell part (GO:0044464)
Seita.8G008100	13.6672	4.8235	8.44325	5.90341	9.11222	6.6187	20.0163	25.8506	21.1943	21.4161	12.3245	17.9216	0.0240152	0.773045	normal	7.10858e-07	1.10265	up	--	--	Molecular Function: DNA binding (GO:0003677);; Cellular Component: nucleus (GO:0005634);; Biological Process: regulation of transcription, DNA-templated (GO:0006355);;	K00521|1.3e-37|cmos:111447866|K00521 ferric-chelate reductase [EC:1.16.1.7] | (RefSeq) ferric reduction oxidase 7, chloroplastic-like	--	--	--	No apical meristem (NAM) protein	NAC transcription factor 56 OS=Arabidopsis thaliana OX=3702 GN=NAC056 PE=2 SV=1	K	Transcription	NAC transcription factor 29 [Setaria italica]	molecular function: binding (GO:0005488);; cellular component: cell (GO:0005623);; cellular component: organelle (GO:0043226);; cellular component: cell part (GO:0044464);; biological process: biological regulation (GO:0065007)
Seita.8G009300	0	0.116139	0.337075	0.244365	0.401633	0.488321	0.612122	1.1192	2.3843	1.7159	2.73065	1.37002	--	--	--	0.000343837	1.22804	up	--	--	--	--	--	--	--	--	--	--	--	hypothetical protein SETIT_8G009300v2 [Setaria italica]	--
Seita.8G016100	3.41255	4.83324	1.64964	1.65869	2.14879	3.58967	1.21861	0.419982	1.00855	0.396423	0.696892	0.245727	0.0043648	-0.934794	normal	0.000373306	-1.22497	down	--	--	--	--	--	--	--	--	--	S	Function unknown	transcription factor SCREAM2 [Setaria italica]	--
Seita.8G018100	1.48887	2.75348	1.13755	1.49861	1.18187	2.2282	0.746378	0.761674	0.919731	0.820342	0.363125	0.243877	0.0181019	-0.760341	normal	0.00246799	-1.0491	down	[DPM]	Cell cycle control, cell division, chromosome partitioning;; Inorganic ion transport and metabolism;; Cell wall/membrane/envelope biogenesis	Molecular Function: ferroxidase activity (GO:0004322);; Molecular Function: copper ion binding (GO:0005507);; Cellular Component: plasma membrane (GO:0005886);; Biological Process: iron ion transport (GO:0006826);; Biological Process: lignin catabolic process (GO:0046274);; Cellular Component: apoplast (GO:0048046);; Molecular Function: hydroquinone:oxygen oxidoreductase activity (GO:0052716);; B…	K05909|0.0e+00|sita:101773453|K05909 laccase [EC:1.10.3.2] | (RefSeq) putative laccase-17	--	[Q]	Secondary metabolites biosynthesis, transport and catabolism	Multicopper oxidase	Putative laccase-17 OS=Oryza sativa subsp. japonica OX=39947 GN=LAC17 PE=3 SV=1	Q	Secondary metabolites biosynthesis, transport and catabolism	putative laccase-17 [Setaria italica]	molecular function: catalytic activity (GO:0003824);; biological process: metabolic process (GO:0008152);; biological process: single-organism process (GO:0044699);; molecular function: binding (GO:0005488);; cellular component: cell (GO:0005623);; cellular component: membrane (GO:0016020);; cellular component: cell part (GO:0044464);; biological process: localization (GO:0051179);; biological pr…
Seita.8G019200	0.373641	0.412001	0.37442	0.319741	0.308476	0.202437	1.09916	0.75835	1.1531	0.988196	1.46861	0.719402	4.99659e-05	1.05335	up	9.01695e-06	1.34794	up	--	--	Molecular Function: molecular_function (GO:0003674);; Molecular Function: nucleic acid binding (GO:0003676);; Molecular Function: DNA binding (GO:0003677);; Molecular Function: binding (GO:0005488);; Biological Process: multicellular organism development (GO:0007275);; Biological Process: biological_process (GO:0008150);; Biological Process: anatomical structure morphogenesis (GO:0009653);; Biolo…	K13944|7.8e-32|dosa:Os02t0820500-01|K13944 LOB domain-containing protein 16 | (RefSeq) Os02g0820500; Similar to LOB domain protein 17.	--	--	--	Lateral organ boundaries (LOB) domain	LOB domain-containing protein 12 OS=Arabidopsis thaliana OX=3702 GN=LBD12 PE=1 SV=2	S	Function unknown	LOB domain-containing protein 12 [Setaria italica]	molecular function: binding (GO:0005488);; biological process: multicellular organismal process (GO:0032501);; biological process: developmental process (GO:0032502);; biological process: single-organism process (GO:0044699)
Seita.8G030400	0.370369	0.554073	0.136752	0.267955	0.246413	0.324929	1.08669	1.14463	2.08943	1.72278	1.4427	1.93804	0.0086952	0.874676	normal	1.67226e-06	1.52653	up	--	--	--	--	--	--	--	--	--	--	--	uncharacterized protein LOC101777396 [Setaria italica]	--
Seita.8G055500	1.41403	0.97512	1.35088	1.54246	2.21855	1.71782	3.24581	3.92487	2.07865	1.30507	0.699702	1.25222	3.19313e-05	1.03827	up	0.0665399	-0.57608	normal	--	--	Cellular Component: integral component of membrane (GO:0016021);;	K13466|9.8e-85|cic:CICLE_v10017769mg|K13466 EIX receptor 1/2 | (RefSeq) hypothetical protein	Plant-pathogen interaction (ko04626)	[R]	General function prediction only	Leucine rich repeat	Receptor-like protein EIX1 OS=Solanum lycopersicum OX=4081 GN=EIX1 PE=2 SV=2	S	Function unknown	probable LRR receptor-like serine/threonine-protein kinase At4g36180 [Setaria italica]	cellular component: membrane (GO:0016020);; cellular component: membrane part (GO:0044425)
Seita.8G055700	8.40577	6.22868	5.38231	4.15959	3.87767	3.86981	15.4828	14.4041	16.2052	10.4923	6.53541	6.73395	1.09123e-10	1.09768	up	1.35411e-05	0.8981	normal	[T]	Signal transduction mechanisms	Molecular Function: ATP binding (GO:0005524);; Cellular Component: plasma membrane (GO:0005886);; Biological Process: response to heat (GO:0009408);; Biological Process: response to cold (GO:0009409);; Biological Process: abscisic acid-activated signaling pathway (GO:0009738);; Biological Process: intercellular transport (GO:0010496);; Molecular Function: efflux transmembrane transporter activity…	K05681|2.1e-149|cam:101507224|K05681 ATP-binding cassette, subfamily G (WHITE), member 2 | (RefSeq) ABC transporter G family member 9	ABC transporters (ko02010)	[Q]	Secondary metabolites biosynthesis, transport and catabolism	ABC-2 type transporter	ABC transporter G family member 25 OS=Arabidopsis thaliana OX=3702 GN=ABCG25 PE=1 SV=1	Q	Secondary metabolites biosynthesis, transport and catabolism	hypothetical protein SETIT_8G055700v2 [Setaria italica]	molecular function: binding (GO:0005488);; cellular component: cell (GO:0005623);; cellular component: membrane (GO:0016020);; cellular component: cell part (GO:0044464);; biological process: response to stimulus (GO:0050896);; biological process: cellular process (GO:0009987);; biological process: signaling (GO:0023052);; biological process: single-organism process (GO:0044699);; biological proc…
Seita.8G056100	31.2951	38.3173	34.7766	36.158	33.4994	48.1473	24.4863	17.0091	20.6213	20.6132	11.7799	17.8961	0.000236517	-0.664527	normal	8.31768e-06	-1.03912	down	--	--	Cellular Component: apoplast (GO:0048046);;	K01870|2.3e-11|eus:EUTSA_v10003524mg|K01870 isoleucyl-tRNA synthetase [EC:6.1.1.5] | (RefSeq) hypothetical protein	Aminoacyl-tRNA biosynthesis (ko00970)	--	--	Dirigent-like protein	Dirigent protein 21 OS=Arabidopsis thaliana OX=3702 GN=DIR21 PE=3 SV=1	S	Function unknown	hypothetical protein SETIT_8G056100v2 [Setaria italica]	cellular component: extracellular region (GO:0005576)
Seita.8G057400	2.70974	3.4106	2.46042	10.1224	12.1047	10.3574	6.13649	2.8615	3.7694	5.38815	4.31364	5.18154	0.139186	0.461118	normal	4.70305e-14	-1.04615	down	--	--	Molecular Function: thiol-dependent ubiquitin-specific protease activity (GO:0004843);; Molecular Function: Lys48-specific deubiquitinase activity (GO:1990380);;	K01309|0.0e+00|sita:101755774|K01309 ubiquitin carboxyl-terminal hydrolase MINDY-1/2 [EC:3.4.19.12] | (RefSeq) uncharacterized protein LOC101755774 isoform X1	--	--	--	MINDY deubiquitinase	--	--	--	uncharacterized protein LOC101755774 isoform X1 [Setaria italica]	molecular function: catalytic activity (GO:0003824);; biological process: metabolic process (GO:0008152)
Seita.8G075500	2.4545	2.75883	2.79914	2.60986	2.13295	3.23429	1.25921	1.30628	1.75076	1.10855	0.807644	0.736989	0.000626112	-0.747855	normal	3.10003e-07	-1.28237	down	[GI]	Carbohydrate transport and metabolism;; Lipid transport and metabolism	Molecular Function: enzyme inhibitor activity (GO:0004857);; Molecular Function: pectinesterase activity (GO:0030599);; Biological Process: cell wall modification (GO:0042545);; Molecular Function: aspartyl esterase activity (GO:0045330);; Biological Process: pectin catabolic process (GO:0045490);;	K01051|1.5e-115|dzi:111304600|K01051 pectinesterase [EC:3.1.1.11] | (RefSeq) pectinesterase 2-like	Pentose and glucuronate interconversions (ko00040)	--	--	Pectinesterase	Probable pectinesterase/pectinesterase inhibitor 35 OS=Arabidopsis thaliana OX=3702 GN=PME35 PE=2 SV=1	G	Carbohydrate transport and metabolism	hypothetical protein SETIT_8G075500v2 [Setaria italica]	molecular function: molecular function regulator (GO:0098772);; biological process: biological regulation (GO:0065007);; molecular function: catalytic activity (GO:0003824);; biological process: cellular process (GO:0009987);; biological process: cellular component organization or biogenesis (GO:0071840);; biological process: metabolic process (GO:0008152)
Seita.8G085200	6.86582	5.75037	5.19076	4.07225	4.21579	4.70109	13.876	17.2354	21.6099	8.51462	6.50747	5.45598	4.11729e-16	1.39978	up	0.00279316	0.600995	normal	--		Molecular Function: protein serine/threonine kinase activity (GO:0004674);; Molecular Function: ATP binding (GO:0005524);; Cellular Component: integral component of membrane (GO:0016021);;	K00924|1.5e-70|mus:103987754|K00924 kinase [EC:2.7.1.-] | (RefSeq) receptor-like protein kinase HSL1	--	--	--	Protein kinase domain	Receptor protein-tyrosine kinase CEPR2 OS=Arabidopsis thaliana OX=3702 GN=CEPR2 PE=1 SV=1	T	Signal transduction mechanisms	receptor protein-tyrosine kinase CEPR2 isoform X2 [Setaria italica]	molecular function: catalytic activity (GO:0003824);; biological process: metabolic process (GO:0008152);; biological process: cellular process (GO:0009987);; molecular function: binding (GO:0005488);; cellular component: membrane (GO:0016020);; cellular component: membrane part (GO:0044425)
Seita.8G091000	2.03507	3.75702	2.58674	3.78495	6.17687	5.61313	2.33982	3.57519	2.91885	1.54393	1.42929	0.926078	0.885448	0.0753664	normal	7.81482e-12	-1.62902	down	--	--	Molecular Function: aspartic-type endopeptidase activity (GO:0004190);; Cellular Component: extracellular region (GO:0005576);; Biological Process: proteolysis (GO:0006508);; Biological Process: protein catabolic process (GO:0030163);;	K01381|1.2e-50|gab:108463302|K01381 saccharopepsin [EC:3.4.23.25] | (RefSeq) aspartic proteinase CDR1-like	--	[O]	Posttranslational modification, protein turnover, chaperones	Xylanase inhibitor N-terminal	Aspartic proteinase nepenthesin-1 OS=Nepenthes gracilis OX=150966 GN=nep1 PE=1 SV=1	O	Posttranslational modification, protein turnover, chaperones	hypothetical protein SETIT_8G091000v2 [Setaria italica]	molecular function: catalytic activity (GO:0003824);; biological process: metabolic process (GO:0008152);; cellular component: extracellular region (GO:0005576)
Seita.8G099000	20.5443	13.6114	12.5665	21.3491	19.2716	15.0199	4.87774	6.67495	4.2617	10.2186	7.3146	7.11619	2.29458e-09	-1.28251	down	4.12179e-08	-1.04728	down	[R]	General function prediction only	Molecular Function: alcohol dehydrogenase activity, zinc-dependent (GO:0004024);; Cellular Component: cytosol (GO:0005829);; Molecular Function: zinc ion binding (GO:0008270);; Biological Process: formaldehyde catabolic process (GO:0046294);; Molecular Function: S-(hydroxymethyl)glutathione dehydrogenase activity (GO:0051903);;	K18857|4.4e-222|sita:101766872|K18857 alcohol dehydrogenase class-P [EC:1.1.1.1] | (RefSeq) alcohol dehydrogenase 2	Glycolysis / Gluconeogenesis (ko00010);; Fatty acid degradation (ko00071);; Tyrosine metabolism (ko00350);; alpha-Linolenic acid metabolism (ko00592)	[Q]	Secondary metabolites biosynthesis, transport and catabolism	Zinc-binding dehydrogenase	Alcohol dehydrogenase 2 OS=Zea mays OX=4577 GN=ADH2 PE=2 SV=1	Q	Secondary metabolites biosynthesis, transport and catabolism	alcohol dehydrogenase 2 [Setaria italica]	molecular function: catalytic activity (GO:0003824);; biological process: metabolic process (GO:0008152);; biological process: single-organism process (GO:0044699);; cellular component: cell (GO:0005623);; cellular component: cell part (GO:0044464);; molecular function: binding (GO:0005488);; biological process: cellular process (GO:0009987);; biological process: response to stimulus (GO:0050896)…
Seita.8G106400	8.92346	12.2141	10.241	10.2825	13.0393	23.5375	5.40339	4.65487	5.05018	4.88004	5.79082	4.74643	8.05933e-10	-0.953868	normal	3.02632e-07	-1.29246	down	[G]	Carbohydrate transport and metabolism	Molecular Function: hydrolase activity, hydrolyzing O-glycosyl compounds (GO:0004553);; Molecular Function: xylan 1,4-beta-xylosidase activity (GO:0009044);; Cellular Component: plant-type cell wall (GO:0009505);; Biological Process: arabinan catabolic process (GO:0031222);; Biological Process: xylan catabolic process (GO:0045493);; Molecular Function: alpha-L-arabinofuranosidase activity (GO:004…	K15920|5.6e-216|sbi:8079556|K15920 xylan 1,4-beta-xylosidase [EC:3.2.1.37] | (RefSeq) beta-D-xylosidase 4	Amino sugar and nucleotide sugar metabolism (ko00520)	--	--	Glycosyl hydrolase family 3 C-terminal domain	Probable beta-D-xylosidase 7 OS=Arabidopsis thaliana OX=3702 GN=BXL7 PE=2 SV=2	G	Carbohydrate transport and metabolism	probable beta-D-xylosidase 7 [Setaria italica]	molecular function: catalytic activity (GO:0003824);; cellular component: cell (GO:0005623);; cellular component: cell part (GO:0044464);; biological process: metabolic process (GO:0008152);; biological process: single-organism process (GO:0044699);; biological process: cellular process (GO:0009987)
Seita.8G107200	1.1839	2.01446	1.18554	1.31235	1.62051	1.91721	0.423393	0.544927	0.356619	0.53393	0.533264	0.23749	1.28314e-05	-1.19381	down	5.59036e-06	-1.34641	down	[G]	Carbohydrate transport and metabolism	Molecular Function: hydrolase activity, hydrolyzing O-glycosyl compounds (GO:0004553);; Molecular Function: xylan 1,4-beta-xylosidase activity (GO:0009044);; Cellular Component: plant-type cell wall (GO:0009505);; Biological Process: arabinan catabolic process (GO:0031222);; Biological Process: xylan catabolic process (GO:0045493);; Molecular Function: alpha-L-arabinofuranosidase activity (GO:004…	K15920|3.1e-214|mus:103985427|K15920 xylan 1,4-beta-xylosidase [EC:3.2.1.37] | (RefSeq) beta-D-xylosidase 4-like	Amino sugar and nucleotide sugar metabolism (ko00520)	--	--	Glycosyl hydrolase family 3 C-terminal domain	Probable beta-D-xylosidase 7 OS=Arabidopsis thaliana OX=3702 GN=BXL7 PE=2 SV=2	G	Carbohydrate transport and metabolism	probable beta-D-xylosidase 7 [Setaria italica]	molecular function: catalytic activity (GO:0003824);; cellular component: cell (GO:0005623);; cellular component: cell part (GO:0044464);; biological process: metabolic process (GO:0008152);; biological process: single-organism process (GO:0044699);; biological process: cellular process (GO:0009987)
Seita.8G108300	1.10075	0.560373	1.02455	0.755294	0.694386	0.595584	1.85847	1.14991	1.4918	1.7384	1.34242	1.60777	0.0702716	0.572774	normal	4.48813e-06	1.04026	up	--	--	--	--	--	--	--	Protein of unknown function (DUF724)	--	S	Function unknown	hypothetical protein SETIT_8G108300v2 [Setaria italica]	--
Seita.8G115200	0.272124	0.161135	0.373769	0.027795	0.101426	0.358766	2.5432	2.1958	9.70365	2.41943	1.13893	0.087329	3.51579e-11	1.87612	up	--	--	--	--	--	Cellular Component: cytosol (GO:0005829);; Biological Process: response to water deprivation (GO:0009414);; Biological Process: cold acclimation (GO:0009631);; Biological Process: response to abscisic acid (GO:0009737);;	--	--	--	--	Dehydrin	Dehydrin DHN1 OS=Zea mays OX=4577 GN=DHN1 PE=1 SV=2	S	Function unknown	dehydrin DHN4 [Setaria italica]	cellular component: cell (GO:0005623);; cellular component: cell part (GO:0044464);; biological process: response to stimulus (GO:0050896)
Seita.8G115400	92.1748	51.8569	48.5027	53.4245	49.55	36.744	295.036	341.775	465.028	409.042	524.172	303.065	2.95215e-09	1.62607	up	6.55874e-53	2.81074	up	--	--	Cellular Component: cytosol (GO:0005829);; Biological Process: response to water deprivation (GO:0009414);; Biological Process: cold acclimation (GO:0009631);; Biological Process: response to abscisic acid (GO:0009737);;	--	--	--	--	Dehydrin	Dehydrin DHN1 OS=Zea mays OX=4577 GN=DHN1 PE=1 SV=2	S	Function unknown	dehydrin DHN1 [Setaria italica]	cellular component: cell (GO:0005623);; cellular component: cell part (GO:0044464);; biological process: response to stimulus (GO:0050896)
Seita.8G124200	3.4924	2.15017	1.37404	1.09747	1.34571	1.08159	3.92103	6.6722	7.0234	5.5608	8.63265	2.49569	0.00201758	0.92114	normal	2.0155e-06	1.47442	up	[J]	Translation, ribosomal structure and biogenesis	Molecular Function: structural constituent of ribosome (GO:0003735);; Cellular Component: ribosome (GO:0005840);; Biological Process: translation (GO:0006412);;	K02866|1.1e-96|sita:101755232|K02866 large subunit ribosomal protein L10e | (RefSeq) 60S ribosomal protein L10	Ribosome (ko03010)	[J]	Translation, ribosomal structure and biogenesis	Ribosomal protein L16p/L10e	60S ribosomal protein L10-1 OS=Arabidopsis thaliana OX=3702 GN=RPL10A PE=1 SV=1	J	Translation, ribosomal structure and biogenesis	hypothetical protein SETIT_8G124200v2 [Setaria italica]	molecular function: structural molecule activity (GO:0005198);; cellular component: cell (GO:0005623);; cellular component: macromolecular complex (GO:0032991);; cellular component: organelle (GO:0043226);; cellular component: cell part (GO:0044464);; biological process: metabolic process (GO:0008152);; biological process: cellular process (GO:0009987)
Seita.8G125500	10.409	8.70475	9.78639	6.67043	6.17405	3.14121	69.2277	57.4424	87.4824	28.7446	20.1199	20.1698	1.00841e-65	2.63233	up	1.26028e-12	1.72285	up	--	--	Cellular Component: integral component of membrane (GO:0016021);;	K17279|1.0e-76|sita:101760092|K17279 receptor expression-enhancing protein 5/6 | (RefSeq) HVA22-like protein e	--	[U]	Intracellular trafficking, secretion, and vesicular transport	TB2/DP1, HVA22 family	Protein HVA22 OS=Hordeum vulgare OX=4513 GN=HVA22 PE=2 SV=1	U	Intracellular trafficking, secretion, and vesicular transport	HVA22-like protein e [Setaria italica]	cellular component: membrane (GO:0016020);; cellular component: membrane part (GO:0044425)
Seita.8G134800	1.46268	0.856826	1.16245	1.65618	1.90408	2.28312	2.39488	4.34195	2.78204	1.47804	0.409712	1.53821	1.64153e-05	1.11251	up	0.241282	-0.475087	normal	[G]	Carbohydrate transport and metabolism	Molecular Function: UDP-glycosyltransferase activity (GO:0008194);; Cellular Component: intracellular membrane-bounded organelle (GO:0043231);;	K13496|3.3e-185|zma:100285624|K13496 UDP-glucosyltransferase 73C [EC:2.4.1.-] | (RefSeq) cytokinin-O-glucosyltransferase 1	Zeatin biosynthesis (ko00908)	[GC]	Carbohydrate transport and metabolism;; Energy production and conversion	UDP-glucoronosyl and UDP-glucosyl transferase	UDP-glycosyltransferase 73E1 OS=Stevia rebaudiana OX=55670 GN=UGT73E1 PE=2 SV=1	--	--	UDP-glycosyltransferase 73E1 [Setaria italica]	molecular function: catalytic activity (GO:0003824);; cellular component: cell (GO:0005623);; cellular component: organelle (GO:0043226);; cellular component: cell part (GO:0044464)
Seita.8G153700	0.214008	0.101113	0.180876	0.136361	0.201954	0.066592	0.390531	0.596937	0.967761	0.749539	1.01803	0.753642	--	--	--	0.000100776	1.31703	up	[G]	Carbohydrate transport and metabolism	Molecular Function: UDP-glycosyltransferase activity (GO:0008194);; Cellular Component: intracellular membrane-bounded organelle (GO:0043231);;	K08237|3.9e-268|sita:101764150|K08237 hydroquinone glucosyltransferase [EC:2.4.1.218] | (RefSeq) UDP-glycosyltransferase 72B1	--	[GC]	Carbohydrate transport and metabolism;; Energy production and conversion	UDP-glucoronosyl and UDP-glucosyl transferase	UDP-glycosyltransferase 72B1 OS=Arabidopsis thaliana OX=3702 GN=UGT72B1 PE=1 SV=1	--	--	UDP-glycosyltransferase 72B1 [Setaria italica]	molecular function: catalytic activity (GO:0003824);; cellular component: cell (GO:0005623);; cellular component: organelle (GO:0043226);; cellular component: cell part (GO:0044464)
Seita.8G156500	18.2321	26.2659	12.7034	18.2363	20.1337	23.9762	6.1643	5.67489	8.97526	6.87593	13.9004	2.81446	2.87925e-06	-1.13882	down	0.106118	-0.637748	normal	--	--	Cellular Component: nucleus (GO:0005634);; Biological Process: regulation of transcription, DNA-templated (GO:0006355);;	K23408|3.7e-97|sita:101772646|K23408 cell division cycle-associated protein 7 | (RefSeq) cell division cycle-associated protein 7 isoform X1	--	--	--	Zinc-finger domain of monoamine-oxidase A repressor R1	--	S	Function unknown	cell division cycle-associated protein 7 isoform X1 [Setaria italica]	cellular component: cell (GO:0005623);; cellular component: organelle (GO:0043226);; cellular component: cell part (GO:0044464);; biological process: biological regulation (GO:0065007)
Seita.8G158600	7.36861	14.9332	16.9468	14.4776	13.3259	20.2168	14.1294	14.3039	9.5423	7.10149	5.35709	5.18178	0.97344	-0.0180738	normal	9.10554e-11	-1.27503	down	--	--	Cellular Component: integral component of membrane (GO:0016021);;	K01728|1.0e-11|zju:107419134|K01728 pectate lyase [EC:4.2.2.2] | (RefSeq) pectate lyase 1-like	Pentose and glucuronate interconversions (ko00040)	--	--	Domain of unknown function (DUF4220)	--	S	Function unknown	uncharacterized protein LOC101782095 [Setaria italica]	cellular component: membrane (GO:0016020);; cellular component: membrane part (GO:0044425)
Seita.8G191400	4.9275	5.56531	11.62	7.66605	7.25802	10.468	7.59581	8.81219	2.19349	2.72354	3.23343	2.48254	0.896281	-0.0797643	normal	6.45308e-13	-1.40013	down	--	--	Cellular Component: integral component of membrane (GO:0016021);;	--	--	--	--	Domain of unknown function (DUF4220)	--	S	Function unknown	uncharacterized protein LOC101763762 [Setaria italica]	cellular component: membrane (GO:0016020);; cellular component: membrane part (GO:0044425)
Seita.8G192300	15.4512	10.719	12.0749	10.0903	9.38572	11.3203	22.1329	18.3439	30.0635	26.5005	39.1895	14.5788	0.000203595	0.779434	normal	4.83425e-05	1.10602	up	[R]	General function prediction only	Biological Process: lipid catabolic process (GO:0016042);; Molecular Function: hydrolase activity (GO:0016787);;	--	--	[I]	Lipid transport and metabolism	Patatin-like phospholipase	Patatin-like protein 1 OS=Oryza sativa subsp. indica OX=39946 GN=PLP1 PE=3 SV=1	I	Lipid transport and metabolism	LOW QUALITY PROTEIN: hypothetical protein SETIT_8G192300v2 [Setaria italica]	biological process: metabolic process (GO:0008152);; biological process: single-organism process (GO:0044699);; molecular function: catalytic activity (GO:0003824)
Seita.8G196400	7.5689	11.8541	7.90454	7.76939	8.60159	7.39653	6.98778	4.38767	5.78538	4.84663	2.62441	1.5123	0.021079	-0.561939	normal	0.000304589	-1.05927	down	[I]	Lipid transport and metabolism	Molecular Function: phospholipase D activity (GO:0004630);; Molecular Function: calcium ion binding (GO:0005509);; Cellular Component: plasma membrane (GO:0005886);; Biological Process: phospholipid catabolic process (GO:0009395);; Biological Process: phosphatidylcholine metabolic process (GO:0046470);; Molecular Function: N-acylphosphatidylethanolamine-specific phospholipase D activity (GO:00702…	K01115|0.0e+00|sita:101770249|K01115 phospholipase D1/2 [EC:3.1.4.4] | (RefSeq) phospholipase D alpha 2	Glycerophospholipid metabolism (ko00564);; Ether lipid metabolism (ko00565);; Endocytosis (ko04144)	[I]	Lipid transport and metabolism	Phospholipase D C terminal	Phospholipase D alpha 2 OS=Oryza sativa subsp. japonica OX=39947 GN=PLD2 PE=2 SV=2	I	Lipid transport and metabolism	phospholipase D alpha 2 [Setaria italica]	molecular function: catalytic activity (GO:0003824);; molecular function: binding (GO:0005488);; cellular component: cell (GO:0005623);; cellular component: membrane (GO:0016020);; cellular component: cell part (GO:0044464);; biological process: metabolic process (GO:0008152);; biological process: cellular process (GO:0009987);; biological process: single-organism process (GO:0044699)
Seita.8G205000	2.09801	2.59374	1.14789	4.23505	3.88061	4.99894	0.526316	0.495124	0.636264	2.13571	2.708	1.77713	1.19023e-05	-1.22179	down	0.00028415	-0.843277	normal	[G]	Carbohydrate transport and metabolism	Molecular Function: sugar:proton symporter activity (GO:0005351);; Cellular Component: integral component of plasma membrane (GO:0005887);; Biological Process: glucose import (GO:0046323);;	K08150|6.7e-45|cvr:CHLNCDRAFT_8066|K08150 MFS transporter, SP family, solute carrier family 2 (myo-inositol transporter), member 13 | (RefSeq) hypothetical protein	--	[R]	General function prediction only	Sugar (and other) transporter	Polyol transporter 5 OS=Arabidopsis thaliana OX=3702 GN=PLT5 PE=1 SV=2	U	Intracellular trafficking, secretion, and vesicular transport	hypothetical protein SETIT_8G205000v2 [Setaria italica]	molecular function: transporter activity (GO:0005215);; biological process: single-organism process (GO:0044699);; biological process: localization (GO:0051179);; cellular component: cell (GO:0005623);; cellular component: membrane (GO:0016020);; cellular component: membrane part (GO:0044425);; cellular component: cell part (GO:0044464)
Seita.8G211600	70.4135	54.1179	62.6102	82.9813	88.9244	72.5861	73.1784	62.9608	97.4377	198.869	241.635	142.477	0.179476	0.305802	normal	5.95238e-11	1.15971	up	[DPM]	Cell cycle control, cell division, chromosome partitioning;; Inorganic ion transport and metabolism;; Cell wall/membrane/envelope biogenesis	Molecular Function: ferroxidase activity (GO:0004322);; Molecular Function: copper ion binding (GO:0005507);; Cellular Component: plasma membrane (GO:0005886);; Biological Process: iron ion transport (GO:0006826);; Biological Process: lignin catabolic process (GO:0046274);; Cellular Component: apoplast (GO:0048046);; Molecular Function: hydroquinone:oxygen oxidoreductase activity (GO:0052716);; B…	K05909|0.0e+00|sita:101776843|K05909 laccase [EC:1.10.3.2] | (RefSeq) laccase-15	--	[Q]	Secondary metabolites biosynthesis, transport and catabolism	Multicopper oxidase	Laccase-15 OS=Oryza sativa subsp. japonica OX=39947 GN=LAC15 PE=2 SV=1	Q	Secondary metabolites biosynthesis, transport and catabolism	laccase-15 [Setaria italica]	molecular function: catalytic activity (GO:0003824);; biological process: metabolic process (GO:0008152);; biological process: single-organism process (GO:0044699);; molecular function: binding (GO:0005488);; cellular component: cell (GO:0005623);; cellular component: membrane (GO:0016020);; cellular component: cell part (GO:0044464);; biological process: localization (GO:0051179);; biological pr…
Seita.8G211700	3.96881	1.27205	1.95888	2.78434	2.50638	2.06386	3.59858	2.76993	2.75025	10.106	8.87295	5.15514	0.651449	0.228325	normal	5.565e-08	1.38438	up	[DPM]	Cell cycle control, cell division, chromosome partitioning;; Inorganic ion transport and metabolism;; Cell wall/membrane/envelope biogenesis	Molecular Function: copper ion binding (GO:0005507);; Molecular Function: oxidoreductase activity (GO:0016491);;	K05909|4.8e-122|sita:101781303|K05909 laccase [EC:1.10.3.2] | (RefSeq) laccase-15 isoform X1	--	[Q]	Secondary metabolites biosynthesis, transport and catabolism	Multicopper oxidase	Laccase-15 OS=Oryza sativa subsp. japonica OX=39947 GN=LAC15 PE=2 SV=1	Q	Secondary metabolites biosynthesis, transport and catabolism	laccase-15-like [Setaria italica]	molecular function: binding (GO:0005488);; molecular function: catalytic activity (GO:0003824)
Seita.8G212000	30.1834	22.9412	22.7341	33.6193	44.8031	30.8888	30.7811	26.5408	47.8017	82.8329	92.9452	61.6793	0.108184	0.41847	normal	8.43995e-09	1.0392	up	[DPM]	Cell cycle control, cell division, chromosome partitioning;; Inorganic ion transport and metabolism;; Cell wall/membrane/envelope biogenesis	Molecular Function: ferroxidase activity (GO:0004322);; Molecular Function: copper ion binding (GO:0005507);; Cellular Component: plasma membrane (GO:0005886);; Biological Process: iron ion transport (GO:0006826);; Biological Process: iron ion homeostasis (GO:0055072);;	K05909|0.0e+00|sita:101770518|K05909 laccase [EC:1.10.3.2] | (RefSeq) laccase-15-like	--	[Q]	Secondary metabolites biosynthesis, transport and catabolism	Multicopper oxidase	Laccase-15 OS=Oryza sativa subsp. japonica OX=39947 GN=LAC15 PE=2 SV=1	Q	Secondary metabolites biosynthesis, transport and catabolism	laccase-15-like [Setaria italica]	molecular function: catalytic activity (GO:0003824);; biological process: metabolic process (GO:0008152);; biological process: single-organism process (GO:0044699);; molecular function: binding (GO:0005488);; cellular component: cell (GO:0005623);; cellular component: membrane (GO:0016020);; cellular component: cell part (GO:0044464);; biological process: localization (GO:0051179);; biological pr…
Seita.8G227900	46.9543	73.583	41.955	40.7731	44.5115	78.5124	8.8003	8.73319	9.75015	7.49626	14.259	7.2756	5.26046e-28	-2.15313	down	1.13369e-12	-1.88421	down	--	--	Cellular Component: apoplast (GO:0048046);;	K01870|3.5e-19|csat:104723377|K01870 isoleucyl-tRNA synthetase [EC:6.1.1.5] | (RefSeq) isoleucine--tRNA ligase, chloroplastic/mitochondrial-like	Aminoacyl-tRNA biosynthesis (ko00970)	--	--	Dirigent-like protein	Dirigent protein 11 OS=Arabidopsis thaliana OX=3702 GN=DIR11 PE=2 SV=1	S	Function unknown	dirigent protein 21 [Setaria italica]	cellular component: extracellular region (GO:0005576)
Seita.8G230000	3.0755	3.92114	3.40416	4.0574	4.02619	5.31026	1.57978	1.07221	1.58986	1.33406	1.58298	2.05466	1.21138e-08	-1.0279	down	1.4535e-08	-1.12973	down	[G]	Carbohydrate transport and metabolism	Molecular Function: hydrolase activity, hydrolyzing O-glycosyl compounds (GO:0004553);; Biological Process: carbohydrate metabolic process (GO:0005975);;	K15920|8.4e-252|zma:100279996|K15920 xylan 1,4-beta-xylosidase [EC:3.2.1.37] | (RefSeq) uncharacterized protein LOC100279996 precursor	Amino sugar and nucleotide sugar metabolism (ko00520)	--	--	Glycosyl hydrolase family 3 C-terminal domain	Probable beta-D-xylosidase 2 OS=Arabidopsis thaliana OX=3702 GN=BXL2 PE=2 SV=1	G	Carbohydrate transport and metabolism	probable beta-D-xylosidase 2 isoform X1 [Setaria italica]	molecular function: catalytic activity (GO:0003824);; biological process: metabolic process (GO:0008152)
Seita.8G240800	5.77451	5.74274	10.25	6.09951	6.50171	5.60856	6.4307	10.1132	3.50962	1.97619	3.26846	2.59727	0.948187	-0.0423755	normal	7.21158e-07	-1.04677	down	--	--	Cellular Component: integral component of membrane (GO:0016021);;	--	--	--	--	Domain of unknown function (DUF4220)	--	S	Function unknown	hypothetical protein SETIT_8G240800v2 [Setaria italica]	cellular component: membrane (GO:0016020);; cellular component: membrane part (GO:0044425)
Seita.9G011700	17.8566	12.4933	10.8061	8.65575	11.2931	10.5105	19.2194	19.8789	19.7761	26.7831	23.8841	19.1202	0.0348777	0.472261	normal	1.92094e-12	1.12562	up	--	--	Cellular Component: Golgi membrane (GO:0000139);; Cellular Component: integral component of membrane (GO:0016021);; Molecular Function: transferase activity, transferring glycosyl groups (GO:0016757);; Biological Process: cell wall organization (GO:0071555);;	K11714|7.1e-08|osa:4338659|K11714 rhamnogalacturonan II specific xylosyltransferase [EC:2.4.2.-] | (RefSeq) UDP-D-xylose:L-fucose alpha-1,3-D-xylosyltransferase MGP4 isoform X1	--	--	--	Nucleotide-diphospho-sugar transferase	Uncharacterized protein At4g15970 OS=Arabidopsis thaliana OX=3702 GN=At4g15970 PE=2 SV=1	G	Carbohydrate transport and metabolism	uncharacterized protein At4g15970 [Setaria italica]	cellular component: cell (GO:0005623);; cellular component: membrane (GO:0016020);; cellular component: organelle (GO:0043226);; cellular component: organelle part (GO:0044422);; cellular component: cell part (GO:0044464);; cellular component: membrane part (GO:0044425);; molecular function: catalytic activity (GO:0003824);; biological process: cellular process (GO:0009987);; biological process: …
Seita.9G015800	6.48068	8.63316	5.52036	6.81339	6.4955	7.50463	4.34579	4.8448	5.59054	2.21468	1.79739	1.95503	0.150054	-0.396876	normal	1.22629e-19	-1.61229	down	--	--	Cellular Component: chromosome, centromeric region (GO:0000775);; Cellular Component: chromatin (GO:0000785);; Cellular Component: nucleoplasm (GO:0005654);; Biological Process: regulation of DNA replication (GO:0006275);; Cellular Component: Ctf18 RFC-like complex (GO:0031390);; Biological Process: maintenance of mitotic sister chromatid cohesion (GO:0034088);;	K11271|9.7e-183|sita:101759477|K11271 sister chromatid cohesion protein DCC1 | (RefSeq) LOW QUALITY PROTEIN: sister chromatid cohesion protein DCC1	--	[D]	Cell cycle control, cell division, chromosome partitioning	Sister chromatid cohesion protein Dcc1	--	D	Cell cycle control, cell division, chromosome partitioning	hypothetical protein SETIT_9G015800v2 [Setaria italica]	cellular component: cell (GO:0005623);; cellular component: organelle (GO:0043226);; cellular component: organelle part (GO:0044422);; cellular component: cell part (GO:0044464);; biological process: biological regulation (GO:0065007);; cellular component: macromolecular complex (GO:0032991);; biological process: cellular process (GO:0009987);; biological process: single-organism process (GO:0044…
Seita.9G021900	1.69949	1.40861	1.94246	1.71704	1.57387	1.54778	3.97891	3.34703	4.12599	4.19896	2.99196	2.08084	1.22289e-07	1.04273	up	0.00833467	0.759387	normal	[G]	Carbohydrate transport and metabolism	Biological Process: carbohydrate metabolic process (GO:0005975);; Molecular Function: mannan endo-1,4-beta-mannosidase activity (GO:0016985);;	K19355|2.0e-280|sita:101756057|K19355 mannan endo-1,4-beta-mannosidase [EC:3.2.1.78] | (RefSeq) mannan endo-1,4-beta-mannosidase 3	Fructose and mannose metabolism (ko00051)	--	--	Cellulase (glycosyl hydrolase family 5)	Mannan endo-1,4-beta-mannosidase 3 OS=Oryza sativa subsp. japonica OX=39947 GN=MAN3 PE=2 SV=2	G	Carbohydrate transport and metabolism	mannan endo-1,4-beta-mannosidase 3 [Setaria italica]	biological process: metabolic process (GO:0008152);; molecular function: catalytic activity (GO:0003824)
Seita.9G034000	27.8487	13.2886	12.7245	9.51596	8.41721	6.05769	64.4353	73.155	111.275	63.6266	54.6887	29.6467	0.00011813	1.1803	up	9.57153e-22	2.18042	up	--	--	Cellular Component: cytoplasm (GO:0005737);; Cellular Component: actin cytoskeleton (GO:0015629);; Biological Process: actin filament depolymerization (GO:0030042);; Molecular Function: actin filament binding (GO:0051015);;	K05765|4.7e-79|sita:101766473|K05765 cofilin | (RefSeq) actin-depolymerizing factor 3	--	[Z]	Cytoskeleton	Cofilin/tropomyosin-type actin-binding protein	Actin-depolymerizing factor 3 OS=Oryza sativa subsp. japonica OX=39947 GN=ADF3 PE=1 SV=1	Z	Cytoskeleton	actin-depolymerizing factor 3 [Setaria italica]	cellular component: cell (GO:0005623);; cellular component: cell part (GO:0044464);; cellular component: organelle (GO:0043226);; biological process: cellular process (GO:0009987);; biological process: single-organism process (GO:0044699);; biological process: cellular component organization or biogenesis (GO:0071840);; molecular function: binding (GO:0005488)
Seita.9G039200	69.7343	35.4794	50.9044	18.3596	21.0614	18.308	133.37	119.209	128.129	97.599	51.6088	70.8892	2.70514e-09	1.13799	up	3.92619e-20	1.73319	up	--	--	Molecular Function: DNA binding (GO:0003677);; Cellular Component: nucleus (GO:0005634);; Biological Process: regulation of transcription, DNA-templated (GO:0006355);;	K00521|7.5e-42|cmos:111447866|K00521 ferric-chelate reductase [EC:1.16.1.7] | (RefSeq) ferric reduction oxidase 7, chloroplastic-like	--	--	--	No apical meristem (NAM) protein	NAC domain-containing protein 2 OS=Oryza sativa subsp. japonica OX=39947 GN=NAC002 PE=1 SV=1	K	Transcription	NAC domain-containing protein 67 [Setaria italica]	molecular function: binding (GO:0005488);; cellular component: cell (GO:0005623);; cellular component: organelle (GO:0043226);; cellular component: cell part (GO:0044464);; biological process: biological regulation (GO:0065007)
Seita.9G046400	12.0133	7.85737	9.27281	9.89081	10.3189	9.02262	19.1156	21.4235	20.4939	27.728	28.9798	27.5199	3.16825e-08	0.963746	normal	9.11137e-41	1.48997	up	--	--	Cellular Component: integral component of membrane (GO:0016021);;	--	--	--	--	--	--	--	--	uncharacterized protein LOC101783775 isoform X2 [Setaria italica]	cellular component: membrane (GO:0016020);; cellular component: membrane part (GO:0044425)
Seita.9G057800	1.47086	1.85467	1.42002	1.07337	0.798131	0.520599	4.16515	3.93357	3.89647	2.66383	4.28436	1.81727	0.000196738	0.997373	normal	0.00220478	1.06567	up	[JO]	Translation, ribosomal structure and biogenesis;; Posttranslational modification, protein turnover, chaperones	Molecular Function: N-acetyltransferase activity (GO:0008080);;	--	--	--	--	Acetyltransferase (GNAT) domain	--	J	Translation, ribosomal structure and biogenesis	hypothetical protein SETIT_9G057800v2 [Setaria italica]	molecular function: catalytic activity (GO:0003824)
Seita.9G077200	3.67871	2.46165	3.91271	1.64421	1.7528	2.12015	5.61912	5.33229	9.72968	6.33029	3.62117	5.87128	0.00181187	0.826669	normal	8.69345e-07	1.24777	up	--	--	--	--	--	--	--	Domain of unknown function (DUF4228)	--	S	Function unknown	uncharacterized protein LOC101777691 [Setaria italica]	--
Seita.9G077400	99.1152	87.7331	105.78	83.9698	98.2305	114.729	189.994	178.315	272.082	199.528	246.528	256.883	2.50394e-11	1.05067	up	7.62769e-14	1.17515	up	--	--	Cellular Component: integral component of membrane (GO:0016021);;	K12189|1.2e-14|adu:107487508|K12189 ESCRT-II complex subunit VPS25 | (RefSeq) vacuolar protein sorting-associated protein 25-like isoform X3	Endocytosis (ko04144)	--	--	Cold acclimation protein WCOR413	Cold-regulated 413 plasma membrane protein 1 OS=Arabidopsis thaliana OX=3702 GN=COR413PM1 PE=2 SV=1	S	Function unknown	cold-regulated 413 plasma membrane protein 1 [Setaria italica]	cellular component: membrane (GO:0016020);; cellular component: membrane part (GO:0044425)
Seita.9G089100	23.68	10.1398	20.4123	12.309	11.8299	7.57894	5.20071	7.44378	4.73477	13.2052	8.70726	24.3733	4.03872e-07	-1.24776	down	0.241591	0.427071	normal	[S]	Function unknown	Molecular Function: cysteine-type endopeptidase activity (GO:0004197);; Cellular Component: extracellular space (GO:0005615);; Cellular Component: lysosome (GO:0005764);; Biological Process: proteolysis involved in cellular protein catabolic process (GO:0051603);;	K16292|2.2e-98|bdi:100843107|K16292 KDEL-tailed cysteine endopeptidase [EC:3.4.22.-] | (RefSeq) senescence-specific cysteine protease SAG39	--	[O]	Posttranslational modification, protein turnover, chaperones	Papain family cysteine protease	Senescence-specific cysteine protease SAG39 OS=Oryza sativa subsp. indica OX=39946 GN=OsI_14861 PE=3 SV=1	O	Posttranslational modification, protein turnover, chaperones	senescence-specific cysteine protease SAG39 [Setaria italica]	molecular function: catalytic activity (GO:0003824);; biological process: metabolic process (GO:0008152);; cellular component: extracellular region (GO:0005576);; cellular component: extracellular region part (GO:0044421);; cellular component: cell (GO:0005623);; cellular component: organelle (GO:0043226);; cellular component: cell part (GO:0044464)
Seita.9G108100	20.9343	17.5855	15.0028	12.5262	14.236	7.28034	42.1232	52.3631	70.3509	43.8826	55.8036	46.1837	1.31112e-15	1.44152	up	2.63472e-20	1.85449	up	[O]	Posttranslational modification, protein turnover, chaperones	Cellular Component: integral component of membrane (GO:0016021);;	--	--	--	--	--	Probable zinc metalloprotease EGY3, chloroplastic OS=Oryza sativa subsp. indica OX=39946 GN=EGY3 PE=3 SV=1	M	Cell wall/membrane/envelope biogenesis	probable zinc metalloprotease EGY3, chloroplastic [Setaria italica]	cellular component: membrane (GO:0016020);; cellular component: membrane part (GO:0044425)
Seita.9G114800	5.41821	8.69428	5.19411	10.5107	9.07976	11.8658	14.2433	16.7793	16.4145	18.2173	27.9092	12.1837	2.30663e-05	1.03475	up	0.0303644	0.689281	normal	--	--	--	--	--	--	--	Hydrophobic seed protein	Cortical cell-delineating protein OS=Zea mays OX=4577 PE=2 SV=1	S	Function unknown	cortical cell-delineating protein [Setaria italica]	--
Seita.9G142600	1.01657	2.16357	1.41419	0.939542	1.21608	2.74886	1.26685	1.29619	0.812975	0.516389	0.405451	0.336724	0.476019	-0.303456	normal	0.000227738	-1.21723	down	[G]	Carbohydrate transport and metabolism	Molecular Function: hydrolase activity, hydrolyzing O-glycosyl compounds (GO:0004553);; Biological Process: carbohydrate metabolic process (GO:0005975);;	K01181|1.2e-50|nta:107811288|K01181 endo-1,4-beta-xylanase [EC:3.2.1.8] | (RefSeq) probable endo-1,4-beta-xylanase C	--	--	--	Glycosyl hydrolase family 10	Endo-1,4-beta-xylanase 1 OS=Arabidopsis thaliana OX=3702 GN=XYN1 PE=1 SV=1	G	Carbohydrate transport and metabolism	uncharacterized protein LOC101767839 [Setaria italica]	molecular function: catalytic activity (GO:0003824);; biological process: metabolic process (GO:0008152)
Seita.9G143800	2.34072	2.56766	2.01582	1.4362	1.86772	1.89977	3.77681	1.99971	5.34288	4.36332	5.74108	4.29595	0.168284	0.492901	normal	1.70178e-08	1.26896	up	--	--	Molecular Function: protein dimerization activity (GO:0046983);;	K13422|6.7e-13|egu:105055031|K13422 transcription factor MYC2 | (RefSeq) transcription factor MYC2-like	MAPK signaling pathway - plant (ko04016);; Plant hormone signal transduction (ko04075)	--	--	Helix-loop-helix DNA-binding domain	Transcription factor bHLH25 OS=Arabidopsis thaliana OX=3702 GN=BHLH25 PE=2 SV=2	K	Transcription	transcription factor bHLH18 [Setaria italica]	molecular function: binding (GO:0005488)
Seita.9G145300	15.3761	20.3078	9.78525	14.0042	14.5574	17.6767	8.88604	5.13926	7.74544	4.3996	9.71032	3.17522	0.00234907	-0.817641	normal	0.00108957	-1.01747	down	[FV]	Nucleotide transport and metabolism;; Defense mechanisms	Molecular Function: magnesium ion binding (GO:0000287);; Molecular Function: dUTP diphosphatase activity (GO:0004170);; Biological Process: dUMP biosynthetic process (GO:0006226);; Biological Process: dUTP catabolic process (GO:0046081);;	K01520|8.0e-96|sbi:8056741|K01520 dUTP pyrophosphatase [EC:3.6.1.23] | (RefSeq) deoxyuridine 5'-triphosphate nucleotidohydrolase	Pyrimidine metabolism (ko00240)	[F]	Nucleotide transport and metabolism	dUTPase	Deoxyuridine 5'-triphosphate nucleotidohydrolase OS=Oryza sativa subsp. japonica OX=39947 GN=DUT PE=3 SV=1	F	Nucleotide transport and metabolism	hypothetical protein SETIT_9G145300v2 [Setaria italica]	molecular function: binding (GO:0005488);; molecular function: catalytic activity (GO:0003824);; biological process: metabolic process (GO:0008152);; biological process: cellular process (GO:0009987);; biological process: single-organism process (GO:0044699)
Seita.9G156500	2.87241	1.87555	2.90039	1.59346	2.01732	1.20347	22.8404	17.7316	28.7469	7.91587	4.32575	4.04622	4.22458e-51	2.752	up	2.27339e-07	1.38184	up	[Q]	Secondary metabolites biosynthesis, transport and catabolism	Molecular Function: oxidoreductase activity, acting on single donors with incorporation of molecular oxygen, incorporation of two atoms of oxygen (GO:0016702);; Molecular Function: metal ion binding (GO:0046872);;	K09840|0.0e+00|sita:101778945|K09840 9-cis-epoxycarotenoid dioxygenase [EC:1.13.11.51] | (RefSeq) 9-cis-epoxycarotenoid dioxygenase 1, chloroplastic	Carotenoid biosynthesis (ko00906)	[Q]	Secondary metabolites biosynthesis, transport and catabolism	Retinal pigment epithelial membrane protein	9-cis-epoxycarotenoid dioxygenase 1, chloroplastic OS=Zea mays OX=4577 GN=VP14 PE=1 SV=2	Q	Secondary metabolites biosynthesis, transport and catabolism	hypothetical protein SETIT_9G156500v2 [Setaria italica]	molecular function: catalytic activity (GO:0003824);; biological process: metabolic process (GO:0008152);; biological process: single-organism process (GO:0044699);; molecular function: binding (GO:0005488)
Seita.9G157100	1.19312	1.21524	1.37029	1.11403	0.857276	2.06581	5.15753	6.2166	10.7226	7.335	7.77133	4.18183	3.33325e-17	1.98847	up	1.9056e-09	1.69823	up	--	--	Cellular Component: extracellular region (GO:0005576);; Cellular Component: integral component of membrane (GO:0016021);; Biological Process: sexual reproduction (GO:0019953);;	K20628|1.3e-73|pvu:PHAVU_007G235300g|K20628 expansin | (RefSeq) hypothetical protein	--	--	--	Expansin C-terminal domain	Expansin-B12 OS=Oryza sativa subsp. japonica OX=39947 GN=EXPB12 PE=2 SV=2	S	Function unknown	uncharacterized protein LOC101784565 [Setaria italica]	cellular component: extracellular region (GO:0005576);; cellular component: membrane (GO:0016020);; cellular component: membrane part (GO:0044425);; biological process: reproduction (GO:0000003);; biological process: reproductive process (GO:0022414);; biological process: multi-organism process (GO:0051704)
Seita.9G157500	8.21995	3.7849	3.50628	3.56556	2.4462	1.53122	13.9732	25.8414	31.7175	23.5795	23.7554	12.5961	0.00109752	1.03786	up	1.11522e-18	2.27621	up	--	--	--	--	--	--	--	Cotton fibre expressed protein	--	S	Function unknown	uncharacterized protein LOC101785231 [Setaria italica]	--
Seita.9G159500	0.443509	0.425504	0.468635	0.398725	0.201958	0.39421	1.37545	1.36107	1.50485	0.823508	1.21278	0.708467	6.97815e-07	1.25579	up	0.0100737	0.909291	normal	[R]	General function prediction only	Biological Process: lipid catabolic process (GO:0016042);; Molecular Function: hydrolase activity (GO:0016787);;	--	--	[I]	Lipid transport and metabolism	Patatin-like phospholipase	Patatin-like protein 3 OS=Oryza sativa subsp. indica OX=39946 GN=PLP3 PE=3 SV=1	I	Lipid transport and metabolism	patatin-like protein 3 [Setaria italica]	biological process: metabolic process (GO:0008152);; biological process: single-organism process (GO:0044699);; molecular function: catalytic activity (GO:0003824)
Seita.9G161200	211.548	157.044	221.422	91.8217	96.8423	75.1217	405.003	416.953	408.93	223.115	152.587	218.7	2.89078e-14	1.02274	up	8.91244e-12	1.11775	up	[G]	Carbohydrate transport and metabolism	Cellular Component: integral component of membrane (GO:0016021);; Molecular Function: transmembrane transporter activity (GO:0022857);;	K08202|2.6e-30|mus:103972445|K08202 MFS transporter, OCT family, solute carrier family 22 (organic cation transporter), member 4/5 | (RefSeq) organic cation/carnitine transporter 4	--	[R]	General function prediction only	Sugar (and other) transporter	Organic cation/carnitine transporter 7 OS=Arabidopsis thaliana OX=3702 GN=OCT7 PE=2 SV=1	S	Function unknown	organic cation/carnitine transporter 7 [Setaria italica]	cellular component: membrane (GO:0016020);; cellular component: membrane part (GO:0044425);; molecular function: transporter activity (GO:0005215);; biological process: localization (GO:0051179)
Seita.9G165400	1.74503	0.946854	0.961543	1.24918	1.07051	1.06267	2.46363	2.92941	5.007	2.8274	1.68364	1.88739	0.000382281	1.03388	up	0.019493	0.72193	normal	--	--	Biological Process: reproduction (GO:0000003);; Molecular Function: nucleotide binding (GO:0000166);; Biological Process: mitotic cell cycle (GO:0000278);; Biological Process: mitotic cytokinesis (GO:0000281);; Biological Process: cytokinesis (GO:0000910);; Molecular Function: molecular_function (GO:0003674);; Molecular Function: catalytic activity (GO:0003824);; Molecular Function: protein kinas…	--	--	[R]	General function prediction only	WD domain, G-beta repeat	Protein JINGUBANG OS=Arabidopsis thaliana OX=3702 GN=JGB PE=1 SV=1	S	Function unknown	LOW QUALITY PROTEIN: hypothetical protein SETIT_9G165400v2 [Setaria italica]	biological process: reproduction (GO:0000003);; molecular function: binding (GO:0005488);; biological process: cellular process (GO:0009987);; biological process: single-organism process (GO:0044699);; molecular function: catalytic activity (GO:0003824);; biological process: metabolic process (GO:0008152);; cellular component: cell (GO:0005623);; cellular component: cell part (GO:0044464);; cellu…
Seita.9G171600	6.84415	4.03297	7.22429	3.10956	3.28129	2.2848	17.8755	16.667	22.1116	10.474	7.80658	14.1164	1.1062e-12	1.41931	up	2.18333e-11	1.58551	up	--	--	--	--	--	--	--	Gibberellin regulated protein	Gibberellin-regulated protein 8 OS=Arabidopsis thaliana OX=3702 GN=At2g39540 PE=2 SV=1	S	Function unknown	peamaclein [Setaria italica]	--
Seita.9G182400	10.4148	8.81758	9.84431	14.9823	16.0446	14.9451	22.6202	20.8248	21.2635	12.782	10.7675	19.3848	1.50928e-25	1.12453	up	0.851372	-0.0680354	normal	[P]	Inorganic ion transport and metabolism	Biological Process: potassium ion transport (GO:0006813);; Molecular Function: potassium ion transmembrane transporter activity (GO:0015079);; Cellular Component: membrane (GO:0016020);; Cellular Component: integral component of membrane (GO:0016021);;	K03549|0.0e+00|sita:101764580|K03549 KUP system potassium uptake protein | (RefSeq) probable potassium transporter 16	--	--	--	K+ potassium transporter	Probable potassium transporter 16 OS=Oryza sativa subsp. japonica OX=39947 GN=HAK16 PE=2 SV=1	P	Inorganic ion transport and metabolism	probable potassium transporter 16 [Setaria italica]	biological process: localization (GO:0051179);; molecular function: transporter activity (GO:0005215);; cellular component: membrane (GO:0016020);; cellular component: membrane part (GO:0044425)
Seita.9G188100	11.5908	9.66286	9.41347	82.2852	61.5146	97.6954	27.6848	25.2062	22.3007	129.38	79.0109	191.698	2.24003e-19	1.22455	up	0.22369	0.484067	normal	--	--	--	--	--	--	--	Dormancy/auxin associated protein	Dormancy-associated protein 1 OS=Pisum sativum OX=3888 GN=DRM1 PE=2 SV=1	S	Function unknown	dormancy-associated protein 1 [Setaria italica]	--
Seita.9G197500	20.6519	24.5674	17.5229	18.8356	18.9995	27.5197	10.5187	9.37857	13.1126	7.16617	9.06552	5.60697	3.4031e-06	-0.822889	normal	3.80285e-11	-1.37154	down	--	--	Molecular Function: ferroxidase activity (GO:0004322);; Molecular Function: copper ion binding (GO:0005507);; Cellular Component: plasma membrane (GO:0005886);; Biological Process: iron ion transport (GO:0006826);; Cellular Component: anchored component of plasma membrane (GO:0046658);; Biological Process: iron ion homeostasis (GO:0055072);;	K19791|1.9e-158|adu:107487768|K19791 iron transport multicopper oxidase | (RefSeq) L-ascorbate oxidase homolog	--	[Q]	Secondary metabolites biosynthesis, transport and catabolism	Multicopper oxidase	Monocopper oxidase-like protein SKU5 OS=Arabidopsis thaliana OX=3702 GN=SKU5 PE=1 SV=1	Q	Secondary metabolites biosynthesis, transport and catabolism	monocopper oxidase-like protein SKU5 [Setaria italica]	molecular function: catalytic activity (GO:0003824);; biological process: metabolic process (GO:0008152);; biological process: single-organism process (GO:0044699);; molecular function: binding (GO:0005488);; cellular component: cell (GO:0005623);; cellular component: membrane (GO:0016020);; cellular component: cell part (GO:0044464);; biological process: localization (GO:0051179);; cellular comp…
Seita.9G198200	0.259721	0.321887	0.392294	2.46352	1.7234	1.813	0.629285	0.559625	0.318082	0.831627	0.70918	0.862155	0.298243	0.424213	normal	1.47594e-06	-1.11082	down	--	--	Biological Process: defense response (GO:0006952);; Molecular Function: ADP binding (GO:0043531);;	K15078|5.9e-111|tcc:18614561|K15078 structure-specific endonuclease subunit SLX1 [EC:3.6.1.-] | (RefSeq) putative disease resistance protein RGA3	--	[T]	Signal transduction mechanisms	NB-ARC domain	Putative disease resistance protein RGA3 OS=Solanum bulbocastanum OX=147425 GN=RGA3 PE=2 SV=2	T	Signal transduction mechanisms	putative disease resistance protein RGA3 [Setaria italica]	biological process: response to stimulus (GO:0050896);; molecular function: binding (GO:0005488)
Seita.9G198800	0.020868	0.035711	0.036087	0	0.07985	0.029089	2.62521	1.67385	5.38475	0.566641	0.183731	0.132059	7.05177e-32	3.09943	up	--	--	--	--	--	Biological Process: response to abscisic acid (GO:0009737);;	--	--	--	--	--	Low-temperature-induced 65 kDa protein OS=Arabidopsis thaliana OX=3702 GN=LTI65 PE=2 SV=2	S	Function unknown	low-temperature-induced 65 kDa protein [Setaria italica]	biological process: response to stimulus (GO:0050896)
[truncated: 75 more rows]

## Sheet: Table S4
Table S4 The expression level of bZIP genes after PEG treatment in foxtail millet.
#ID	CK-2 h-1	CK-2 h-2	CK-2 h-3	CK-6 h-1	CK-6 h-2	CK-6 h-3	Drought-2 h-1	Drought-2 h-2	Drought-2 h-3	Drought-6 h-1	Drought-6 h-2	Drought-6 h-3	CK_2 h_vs_D_2 h_DESeq2_FDR	CK_2 h_vs_D_2 h_DESeq2_log2FC	CK_2 h_vs_D_2 h_DESeq2_(FDR_0.01_FC_2)_regulated	CK_6 h_vs_D_6 h_DESeq2_FDR	CK_6 h_vs_D_6 h_DESeq2_log2FC	CK_6 h_vs_D_6 h_DESeq2_(FDR_0.01_FC_2)_regulated	COG_class	COG_class_annotation	GO_annotation	KEGG_annotation	KEGG_pathway_annotation	KOG_class	KOG_class_annotation	Pfam_annotation	Swiss_Prot_annotation	eggNOG_class	eggNOG_class_annotation	NR_annotation	GO_second_level_annotation
[truncated: 92 more rows]
